# Supplementary material for: The proteome of extracellular vesicles released by clastic cells differs based on their substrate
Source: PLoS One. 2019 Jul 10;14(7):e0219602. doi: 10.1371/journal.pone.0219602 (PMC6619814; doi:10.1371/journal.pone.0219602)
Supplement: S1 Table — Proteins and peptides are sorted by their mass spectrometry signal intensities and number of peptide hits for identification. (XLSX) [file pone.0219602.s001.xlsx]

## Sheet: Sheet1
			ODONTOCLAST Evs		OSTEOCLAST Evs		NON-RESORBING CLASTS Evs
Protein	Gene symbol	Protein Description	Intensity	# of peptides	Intensity	# of peptides	Intensity	# of peptides
P60710	ACTB	Actin, cytoplasmic 1	26.65	23	27.47	25	26.22	25
Q6GQT1	A2MP	Alpha-2-macroglobulin-P	27.54	8	27.43	7	26.88	7
P01027	C3	Complement C3	27.31	79	26.92	82	26.29	36
P41245	MMP9	Matrix metalloproteinase-9	24.37	33	26.78	37	26.44	38
P52480	PKM	Pyruvate kinase PKM	25.51	40	26.76	40	24.59	36
Q05117	ACP5	Tartrate-resistant acid phosphatase type 5	23.77	12	26.48	15	23.64	12
P08226	APOE	Apolipoprotein E	27	24	26.48	24	22.46	18
P19221	F2	Prothrombin	25.89	8	26.38	11	25.57	9
P16858	GAPDH	Glyceraldehyde-3-phosphate dehydrogenase	24.25	24	26.22	24	22.57	20
P11276	FN1	Fibronectin	26.03	47	26.21	77	25.17	43
Q91ZX7	LRP1	Prolow-density lipoprotein receptor-related protein 1	26.23	150	26.06	132	24.93	114
P50516	ATP6V1A	V-type proton ATPase catalytic subunit A	24.47	37	26.05	44	22.31	29
P63017	HSPA8	Heat shock cognate 71 kDa protein	24.87	41	25.83	42	23.32	38
Q61838	A2M	Alpha-2-macroglobulin	24.3	6	25.56	8	25.97	6
P26039	TLN1	Talin-1	24.52	104	25.55	112	24.02	91
Q01853	VCP	Transitional endoplasmic reticulum ATPase	24.05	46	25.53	47	21.67	35
P28665	MUG1	Murinoglobulin-1	25.33	6	25.39	3	23.54	5
P62814	ATP6V1B2	V-type proton ATPase subunit B, brain isoform	23.75	30	25.38	31	21.92	28
P05064	ALDOA	Fructose-bisphosphate aldolase A	23.68	26	25.27	24	17.96	4
Q08879	FBLN1	Fibulin-1	24.54	9	25.23	9	24.28	8
P29416	HEXA	Beta-hexosaminidase subunit alpha	23.43	19	25.2	22	22.33	21
P20060	HEXB	Beta-hexosaminidase subunit beta	23.71	22	25.14	29	22.97	19
P09411	PGK1	Phosphoglycerate kinase 1	23.17	21	25.12	26	21.47	16
P58252	EEF2	Elongation factor 2	23.82	44	25.1	50	21.79	34
P55097	CTSK	Cathepsin K	21.47	8	24.99	14	21.72	11
P02088	HBB-B1	Hemoglobin subunit beta-1	25.38	3	24.88	3	24.9	7
Q04447	CKB	Creatine kinase B-type	23.16	17	24.84	20	22.09	13
P13020	GSN	Gelsolin	23.84	10	24.83	25	21.67	5
P10605	CTSB	Cathepsin B	24.57	15	24.82	14	20.54	11
P05213	TUBA1B	Tubulin alpha-1B chain	23.93	20	24.81	24	20.22	4
Q99JY9	ACTR3	Actin-related protein 3	24.1	24	24.79	22	21.66	21
P01029	C4B	Complement C4-B	25.03	11	24.78	12	24.88	8
P17182	ENO1	Alpha-enolase	23	21	24.74	25	21.67	22
Q68FD5	CLTC	Clathrin heavy chain 1	23.33	66	24.67	77	21.33	48
P10126	EEF1A1	Elongation factor 1-alpha 1	23.46	18	24.65	23	22.24	19
Q8BTM8	FLNA	Filamin-A	23.65	91	24.63	98	22.24	66
O88783	F5	Coagulation factor V	24.33	15	24.58	13	24.13	15
P61161	ACTR2	Actin-related protein 2	23.52	15	24.54	19	21.43	15
P62806	HIST1H4A	Histone H4	22.68	8	24.52	9	22.94	12
A2AKB4	FRMPD1	FERM and PDZ domain-containing protein 1			24.44	2
P20152	VIM	Vimentin	22.86	32	24.25	41	20.11	19
Q9DBJ1	PGAM1	Phosphoglycerate mutase 1	22.66	15	24.24	21	20.29	13
Q07797	LGALS3BP	Galectin-3-binding protein	23.11	20	24.21	20	20.37	15
Q9QXS1	PLEC	Plectin	22.71	120	24.16	165	20.32	54
Q62351	TFRC	Transferrin receptor protein 1	22.23	29	24.14	31	21.63	29
Q61646	HP	Haptoglobin	24.52	8	24.13	7	23.47	8
P18242	CTSD	Cathepsin D	22.62	18	24.13	16	20.7	13
O88342	WDR1	WD repeat-containing protein 1	22.68	23	24	26	21.89	20
Q9DCD0	PGD	6-phosphogluconate dehydrogenase, decarboxylating	22.93	20	24	23	20.52	18
Q9JHU4	DYNC1H1	Cytoplasmic dynein 1 heavy chain 1	22.48	107	23.96	155	20.51	67
P68372	TUBB4B	Tubulin beta-4B chain	23.12	27	23.95	25	21.58	25
P21956	MFGE8	Lactadherin	23.42	22	23.95	19	19.65	14
Q02053	UBA1	Ubiquitin-like modifier-activating enzyme 1	22.25	38	23.84	41	20.87	25
Q07113	IGF2R	Cation-independent mannose-6-phosphate receptor	24.08	46	23.83	53	22.29	25
P10854	HIST1H2BM	Histone H2B type 1-M	21.99	4	23.79	6
P11152	LPL	Lipoprotein lipase	23.58	13	23.75	15	21.01	9
Q6GSS7	HIST2H2AA1	Histone H2A type 2-A	21.46	5	23.72	2
Q9Z2U0	PSMA7	Proteasome subunit alpha type-7	23.71	17	23.69	14	20.98	15
Q61703	ITIH2	Inter-alpha-trypsin inhibitor heavy chain H2	23.57	10	23.66	9	23.56	10
Q9CVB6	ARPC2	Actin-related protein 2/3 complex subunit 2	22.25	20	23.64	19	19.73	18
P50247	AHCY	Adenosylhomocysteinase	22.69	20	23.63	24	22.42	20
Q7TPR4	ACTN1	Alpha-actinin-1	23.12	46	23.61	46	20.39	25
P68033	ACTC1	Actin, alpha cardiac muscle 1	23.4	10	23.55	10	22.66	10
P20918	PLG	Plasminogen	23.75	6	23.55	5	22.3	8
Q9Z2U1	PSMA5	Proteasome subunit alpha type-5	22.97	12	23.54	12	21.56	11
P84078	ARF1	ADP-ribosylation factor 1	22.57	11	23.51	11	21.07	11
P11499	HSP90AB1	Heat shock protein HSP 90-beta	23.51	26	23.5	33	21.12	22
P10630	EIF4A2	Eukaryotic initiation factor 4A-II	19	8	23.32	23	19.01	12
Q9R1P4	PSMA1	Proteasome subunit alpha type-1	23.37	17	23.31	18	21.35	13
O09061	PSMB1	Proteasome subunit beta type-1	23.06	12	23.28	11	21.88	12
P80314	CCT2	T-complex protein 1 subunit beta	21.62	25	23.28	32	19.43	19
P40124	CAP1	Adenylyl cyclase-associated protein 1	22.2	24	23.27	25	21.08	18
Q9WV32	ARPC1B	Actin-related protein 2/3 complex subunit 1B	22.26	15	23.26	17	20.93	15
P80318	CCT3	T-complex protein 1 subunit gamma	21.61	22	23.22	32	19.57	18
P14206	RPSA	40S ribosomal protein SA	21.04	9	23.21	12	18.94	9
P68040	GNB2L1	Guanine nucleotide-binding protein subunit beta-2-like 1	21.44	14	23.12	16	19.41	10
Q8K1B8	FERMT3	Fermitin family homolog 3	22.33	33	23.09	33	20.18	14
Q9QUM9	PSMA6	Proteasome subunit alpha type-6	22.71	16	23.07	19	20.81	11
P46412	GPX3	Glutathione peroxidase 3	21.9	3	23.04	2	21.54	3
P50518	ATP6V1E1	V-type proton ATPase subunit E 1	20.91	9	23.03	14	18.79	9
P35441	THBS1	Thrombospondin-1	22.81	24	23.01	36	22.11	17
P49722	PSMA2	Proteasome subunit alpha type-2	22.75	13	23.01	13	21.25	10
Q9WVK4	EHD1	EH domain-containing protein 1	22.27	28	22.99	30	19.36	18
Q9ET01	PYGL	Glycogen phosphorylase, liver form	22.46	26	22.97	35	21.17	23
Q8BVE3	ATP6V1H	V-type proton ATPase subunit H	21.34	19	22.96	24	20.09	13
Q93092	TALDO1	Transaldolase	22.05	12	22.95	16	20.84	10
P11680	CFP	Properdin	24.14	16	22.93	12	21.25	12
Q9R0P3	ESD	S-formylglutathione hydrolase	21.33	13	22.93	13	19.53	9
P42932	CCT8	T-complex protein 1 subunit theta	21.45	26	22.92	32	18.91	11
Q61233	LCP1	Plastin-2	20.87	25	22.89	33	19.47	17
Q02105	C1QC	Complement C1q subcomponent subunit C	23.72	7	22.87	7	21.28	5
Q61598	GDI2	Rab GDP dissociation inhibitor beta	22.13	27	22.86	35	15.93	4
Q9D8N0	EEF1G	Elongation factor 1-gamma	21.58	15	22.84	17	19.41	14
O88947	F10	Coagulation factor X	23.1	2	22.83	2	23.28	3
Q9R1P3	PSMB2	Proteasome subunit beta type-2	22.42	13	22.8	13	20.86	13
Q9R1P0	PSMA4	Proteasome subunit alpha type-4	22.79	13	22.77	10	20.81	10
Q9R1P1	PSMB3	Proteasome subunit beta type-3	22.28	12	22.76	10	20.59	9
P14152	MDH1	Malate dehydrogenase, cytoplasmic	20.47	6	22.75	8	19.39	8
P68510	YWHAH	14-3-3 protein eta	20.36	11	22.75	16	18.09	10
P32261	SERPINC1	Antithrombin-III	23.25	10	22.72	9	23.64	12
Q9CYN9	ATP6AP2	Renin receptor	21.39	13	22.72	16	19.51	9
P80316	CCT5	T-complex protein 1 subunit epsilon	21.78	23	22.72	27	19.04	14
Q9EQH3	VPS35	Vacuolar protein sorting-associated protein 35	21.43	26	22.71	27	19.07	12
P07356	ANXA2	Annexin A2	20.71	17	22.7	23	18.36	9
P11983	TCP1	T-complex protein 1 subunit alpha	21.5	23	22.68	28	18.86	14
Q62009	POSTN	Periostin	22.77	16	22.67	13	22.44	16
P80317	CCT6A	T-complex protein 1 subunit zeta	20.71	16	22.66	20	19.15	14
Q9D0F9	PGM1	Phosphoglucomutase-1	21.79	19	22.63	22	21.54	22
Q91V92	ACLY	ATP-citrate synthase	21.61	29	22.62	34	20.15	24
Q9JKF1	IQGAP1	Ras GTPase-activating-like protein IQGAP1	20.68	34	22.61	54	19.48	26
P06684	C5	Complement C5	21.95	4	22.58	5	21.96	2
O88844	IDH1	Isocitrate dehydrogenase [NADP] cytoplasmic	22.28	15	22.57	17	20.96	11
P28650	ADSSL1	Adenylosuccinate synthetase isozyme 1	20.47	16	22.5	23	17.95	6
Q60754	MARCO	Macrophage receptor MARCO	22.83	6	22.5	5
Q922F4	TUBB6	Tubulin beta-6 chain	20.18	11	22.47	16	18.97	11
P98086	C1QA	Complement C1q subcomponent subunit A	23.43	6	22.46	4	20.38	4
P35700	PRDX1	Peroxiredoxin-1	22.68	14	22.46	13	17.68	6
P26638	SARS	Serine--tRNA ligase, cytoplasmic	21.65	18	22.45	23	19.27	10
P60766	CDC42	Cell division control protein 42 homolog	21.32	8	22.45	10	19.1	4
Q9JIF7	COPB1	Coatomer subunit beta	21.15	30	22.45	33	18.37	13
P80315	CCT4	T-complex protein 1 subunit delta	21.05	21	22.43	24	18.19	10
Q61316	HSPA4	Heat shock 70 kDa protein 4	20.42	26	22.42	30	19.14	15
P80313	CCT7	T-complex protein 1 subunit eta	21.23	16	22.41	22	18.95	14
Q9WU78	PDCD6IP	Programmed cell death 6-interacting protein	22.14	34	22.4	34	20.87	30
Q9R0E2	PLOD1	Procollagen-lysine,2-oxoglutarate 5-dioxygenase 1	22.03	28	22.4	31	19.93	20
O88738	BIRC6	Baculoviral IAP repeat-containing protein 6	19.06	2	22.38	5	21.15	3
P68433	HIST1H3A	Histone H3.1			22.34	4	19.77	4
P51150	RAB7A	Ras-related protein Rab-7a	21.26	11	22.33	16	19.44	11
Q9R0G6	COMP	Cartilage oligomeric matrix protein	22.85	13	22.31	13	22.13	15
P56480	ATP5B	ATP synthase subunit beta, mitochondrial	19.94	14	22.3	19	16.78	6
Q8VDD5	MYH9	Myosin-9	22.29	69	22.29	56	20.08	36
Q8C0J2	ATG16L1	Autophagy-related protein 16-1	22.65	2	22.28	3
P57780	ACTN4	Alpha-actinin-4	21.91	26	22.26	27	21.5	38
Q9WUU7	CTSZ	Cathepsin Z	20.16	9	22.23	11	18.26	4
P40142	TKT	Transketolase	20.92	21	22.22	28	19.16	16
Q922B2	DARS	Aspartate--tRNA ligase, cytoplasmic	20.56	17	22.21	20	18.63	15
O35490	BHMT	Betaine--homocysteine S-methyltransferase 1	22.17	10	22.2	11	21.85	10
Q76MZ3	PPP2R1A	Serine/threonine-protein phosphatase 2A 65 kDa regulatory subunit A alpha isoform	20.93	22	22.2	22	18.79	16
P70699	GAA	Lysosomal alpha-glucosidase	19.77	14	22.18	25	19.49	17
P60843	EIF4A1	Eukaryotic initiation factor 4A-I	22.43	20	22.17	9	17.92	5
Q9JM76	ARPC3	Actin-related protein 2/3 complex subunit 3	21.56	8	22.16	8	19.82	8
Q8CIE6	COPA	Coatomer subunit alpha	20.69	30	22.16	42	17.91	10
P82198	TGFBI	Transforming growth factor-beta-induced protein ig-h3	21.13	15	22.14	20	19.89	14
P14106	C1QB	Complement C1q subcomponent subunit B	23.42	6	22.13	6	18.83	4
P23780	GLB1	Beta-galactosidase	19.76	14	22.12	18	17.81	6
P06151	LDHA	L-lactate dehydrogenase A chain	20.1	11	22.1	14	19.46	4
P62827	RAN	GTP-binding nuclear protein Ran	21.39	9	22.07	12	20.35	10
Q99JI6	RAP1B	Ras-related protein Rap-1b	22.28	13	22.06	12	20.28	13
O08553	DPYSL2	Dihydropyrimidinase-related protein 2	20.95	20	22.06	21	18.27	9
Q8BM88	CTSO	Cathepsin O			22.06	2
P29351	PTPN6	Tyrosine-protein phosphatase non-receptor type 6	21.13	19	22.05	24	18.45	15
O55234	PSMB5	Proteasome subunit beta type-5	21.59	15	22.04	13	20.52	14
Q9WUM4	CORO1C	Coronin-1C	20.8	16	22.01	17	19.16	11
P14869	RPLP0	60S acidic ribosomal protein P0	20.48	11	22.01	12	18.66	7
Q8CGC7	EPRS	Bifunctional glutamate/proline--tRNA ligase	20.56	31	22.01	47	18.29	16
P43406	ITGAV	Integrin alpha-V	18.82	13	21.99	36	18.97	20
Q61696	HSPA1A	Heat shock 70 kDa protein 1A	21.97	17	21.97	14	20.96	14
P28271	ACO1	Cytoplasmic aconitate hydratase	20.99	21	21.97	28	20.13	15
P70195	PSMB7	Proteasome subunit beta type-7	21.22	11	21.94	13	18.55	7
P29391	FTL1	Ferritin light chain 1	20.96	5	21.93	8	18.44	7
Q8VCT3	RNPEP	Aminopeptidase B	20.67	18	21.89	23	17.58	8
Q8VCM7	FGG	Fibrinogen gamma chain	20.79	8	21.88	5	20.59	7
P62908	RPS3	40S ribosomal protein S3	20.33	11	21.88	12	17.73	8
P99024	TUBB5	Tubulin beta-5 chain	20.88	5	21.87	5	19.47	5
Q78PY7	SND1	Staphylococcal nuclease domain-containing protein 1	19.68	21	21.87	33	18.09	10
Q8BH35	C8B	Complement component C8 beta chain	21.94	3	21.86	3	19.87	2
P55065	PLTP	Phospholipid transfer protein	21.34	7	21.85	8	21.06	5
Q80X90	FLNB	Filamin-B	19.58	28	21.85	53	18.29	10
P61164	ACTR1A	Alpha-centractin	20.08	10	21.84	13	18.07	8
P45377	AKR1B8	Aldose reductase-related protein 2	20.59	13	21.81	14	17.17	4
E9Q414	APOB	Apolipoprotein B-100	22	8	21.8	9	21.99	10
Q60692	PSMB6	Proteasome subunit beta type-6	21.82	9	21.78	9	20.14	4
P47757	CAPZB	F-actin-capping protein subunit beta	20.37	10	21.78	13	18.54	8
Q8K482	EMILIN2	EMILIN-2	21.4	26	21.78	25	18.22	12
P47962	RPL5	60S ribosomal protein L5	19.85	5	21.78	7	17.71	4
O08992	SDCBP	Syntenin-1	22.33	12	21.75	9	20	9
O70435	PSMA3	Proteasome subunit alpha type-3	21.76	8	21.74	10	19.7	8
Q61207	PSAP	Prosaposin	22.08	20	21.74	22	18.08	8
O55029	COPB2	Coatomer subunit beta'	19.78	20	21.74	26	17.51	10
P62196	PSMC5	26S protease regulatory subunit 8	19.62	15	21.72	21	16.49	5
O35474	EDIL3	EGF-like repeat and discoidin I-like domain-containing protein 3	18.91	10	21.71	21	21.2	16
P19096	FASN	Fatty acid synthase	19.79	27	21.7	55	17.37	13
Q9Z1Q9	VARS	Valine--tRNA ligase	19.97	21	21.69	37	17.67	11
Q8VDM4	PSMD2	26S proteasome non-ATPase regulatory subunit 2	20.83	21	21.69	27	15.36	4
Q8CAQ8	IMMT	MI			21.69	3
P47754	CAPZA2	F-actin-capping protein subunit alpha-2	20.42	10	21.68	14	18.15	7
P57746	ATP6V1D	V-type proton ATPase subunit D	20.38	7	21.68	11	17.03	6
P48678	LMNA	Prelamin-A/C	20.84	24	21.68	25	16.92	4
P16675	CTSA	Lysosomal protective protein	19.26	8	21.66	12	16.26	3
Q8BKC5	IPO5	Importin-5	19.95	23	21.65	35	18.43	12
P59999	ARPC4	Actin-related protein 2/3 complex subunit 4	20.99	8	21.65	6	17.35	7
Q60847	COL12A1	Collagen alpha-1(XII) chain	19.72	15	21.64	32	18.94	14
Q11011	NPEPPS	Puromycin-sensitive aminopeptidase	20.22	18	21.62	25	20.13	19
Q9D1A2	CNDP2	Cytosolic non-specific dipeptidase	21.26	23	21.62	22	16.39	4
Q61704	ITIH3	Inter-alpha-trypsin inhibitor heavy chain H3	21.65	9	21.61	7	21.53	8
Q3TW96	UAP1L1	UDP-N-acetylhexosamine pyrophosphorylase-like protein 1	21.22	16	21.61	18	17.09	6
P46471	PSMC2	26S protease regulatory subunit 7	20.29	21	21.6	26	17.44	11
Q00623	APOA1	Apolipoprotein A-I	21.98	3	21.57	4	22.71	3
Q920A5	SCPEP1	Retinoid-inducible serine carboxypeptidase	19.59	9	21.57	10	16.77	3
Q60604	SCIN	Adseverin	19.45	17	21.56	26	16.78	8
Q8K1M6	DNM1L	Dynamin-1-like protein	20.52	21	21.55	28	19.01	16
P62821	RAB1A	Ras-related protein Rab-1A	19.42	5	21.55	9	18.04	3
P12265	GUSB	Beta-glucuronidase	20.59	17	21.54	19	19.68	16
Q68FL6	MARS	Methionine--tRNA ligase, cytoplasmic	21.86	14	21.54	22	18.74	3
P08249	MDH2	Malate dehydrogenase, mitochondrial	19.77	12	21.54	15	15.81	3
P16125	LDHB	L-lactate dehydrogenase B chain	20.3	9	21.52	12	21.08	8
P99026	PSMB4	Proteasome subunit beta type-4	20.34	8	21.51	7	19.89	5
Q8R422	CD109	CD109 antigen	16.73	4	21.49	29
Q9CQV8	YWHAB	14-3-3 protein beta/alpha	21.68	15	21.48	9	17.64	6
Q9CY64	BLVRA	Biliverdin reductase A	20.42	11	21.46	15	17.02	5
Q9CQW2	ARL8B	ADP-ribosylation factor-like protein 8B	20.71	6	21.46	8	16.37	6
P70168	KPNB1	Importin subunit beta-1	18.98	11	21.45	23	18.62	14
Q8BGQ7	AARS	Alanine--tRNA ligase, cytoplasmic	19.83	17	21.45	23	18.28	8
P62715	PPP2CB	Serine/threonine-protein phosphatase 2A catalytic subunit beta isoform			21.45	11
P08030	APRT	Adenine phosphoribosyltransferase	20.19	7	21.44	8	18.34	3
Q9WUM3	CORO1B	Coronin-1B	19.83	11	21.44	12	17.31	7
O89023	TPP1	Tripeptidyl-peptidase 1	20.64	6	21.43	9	18.18	3
Q571I9	ALDH16A1	Aldehyde dehydrogenase family 16 member A1	20.07	13	21.42	16	17.66	8
A2A5R2	ARFGEF2	Brefeldin A-inhibited guanine nucleotide-exchange protein 2	16.68	3	21.41	7
Q9JHH6	CPB2	Carboxypeptidase B2	20.92	3	21.39	3	19.84	3
P63101	YWHAZ	14-3-3 protein zeta/delta	20.4	9	21.39	11	19.3	9
P06745	GPI	Glucose-6-phosphate isomerase	19.17	12	21.39	16	17.85	4
P09528	FTH1	Ferritin heavy chain	19.8	8	21.39	9	17.21	6
Q99KI0	ACO2	Aconitate hydratase, mitochondrial	19.49	14	21.37	25	16.99	6
Q8QZR5	GPT	Alanine aminotransferase 1			21.37	2
P62962	PFN1	Profilin-1	21.13	8	21.36	9	19.78	7
P62137	PPP1CA	Serine/threonine-protein phosphatase PP1-alpha catalytic subunit	20.38	14	21.36	19	15.18	2
P20029	HSPA5	78 kDa glucose-regulated protein	21.5	17	21.32	20	20.09	18
P07901	HSP90AA1	Heat shock protein HSP 90-alpha	23.9	41	21.31	20	22.2	33
Q8BU30	IARS	Isoleucine--tRNA ligase, cytoplasmic	19.83	18	21.3	30	17.77	9
Q9Z1G3	ATP6V1C1	V-type proton ATPase subunit C 1	19.26	9	21.3	15	17.57	8
P47753	CAPZA1	F-actin-capping protein subunit alpha-1	20.01	8	21.29	11	19.21	9
Q9QUI0	RHOA	Transforming protein RhoA	19.62	8	21.29	7	17.68	6
Q9Z1Q5	CLIC1	Chloride intracellular channel protein 1	20.6	11	21.28	11	18.86	9
Q8BMJ2	LARS	Leucine--tRNA ligase, cytoplasmic	19.17	17	21.28	36	15.33	5
Q9DBG3	AP2B1	AP-2 complex subunit beta	20.03	23	21.27	29	17.48	10
Q9JIF0	PRMT1	Protein arginine N-methyltransferase 1	19.36	13	21.27	16	16.36	6
P48036	ANXA5	Annexin A5	19.91	12	21.27	17	14.71	3
P39054	DNM2	Dynamin-2	19.88	21	21.26	26	18.69	6
P06909	CFH	Complement factor H	22.3	41	21.23	36	20.94	38
O08529	CAPN2	Calpain-2 catalytic subunit	21.55	12	21.23	17	20.33	3
P16460	ASS1	Argininosuccinate synthase	19.57	10	21.23	10	18.8	8
P17751	TPI1	Triosephosphate isomerase	19.18	8	21.23	13	18.18	5
P97351	RPS3A	40S ribosomal protein S3a	17.92	5	21.22	8	18.13	5
P10107	ANXA1	Annexin A1	19.64	12	21.22	18	17.43	7
P26041	MSN	Moesin	20.1	16	21.22	24	16.64	7
Q8BH61	F13A1	Coagulation factor XIII A chain	19.68	6	21.21	9	18.68	3
P97464	EXT1	Exostosin-1	20.4	13	21.18	17	20.29	15
P25444	RPS2	40S ribosomal protein S2	19.71	10	21.18	11	17.99	3
Q60854	SERPINB6	Serpin B6	20.58	16	21.16	14	13.83	2
O88668	CREG1	Protein CREG1	19.11	3	21.15	3	16.12	3
A2AQ07	TUBB1	Tubulin beta-1 chain	20.82	6	21.14	6	19.99	4
P62880	GNB2	Guanine nucleotide-binding protein G(I)/G(S)/G(T) subunit beta-2	19.83	5	21.14	12	18.79	4
P05480	SRC	Neuronal proto-oncogene tyrosine-protein kinase Src	19.4	11	21.12	16	17.45	10
Q91ZJ5	UGP2	UTP--glucose-1-phosphate uridylyltransferase	21.22	15	21.11	15	19.76	12
P05555	ITGAM	Integrin alpha-M	20.57	20	21.09	19	18.1	11
Q8BP47	NARS	Asparagine--tRNA ligase, cytoplasmic	18.8	9	21.09	19	15.72	4
Q9CZU6	CS	Citrate synthase, mitochondrial	19.29	9	21.08	11	17.01	5
Q91V41	RAB14	Ras-related protein Rab-14	19.97	13	21.07	13	18.61	10
Q9CZD3	GARS	Glycine--tRNA ligase	19.84	14	21.07	19	18.07	8
P62334	PSMC6	26S protease regulatory subunit 10B	20.52	14	21.07	14	16.67	7
P12382	PFKL	ATP-dependent 6-phosphofructokinase, liver type	19.73	10	21.06	21	19.18	11
Q99P91	GPNMB	Transmembrane glycoprotein NMB	21.73	3	21.04	3	16.22	2
Q9QZE5	COPG1	Coatomer subunit gamma-1	19.62	14	21.03	21	15.6	3
O89053	CORO1A	Coronin-1A	20.28	11	21.02	10	19.64	11
O55222	ILK	Integrin-linked protein kinase	20.22	12	21.01	15	19.47	11
P35979	RPL12	60S ribosomal protein L12	18.49	6	21.01	6	17.07	5
Q00612	G6PDX	Glucose-6-phosphate 1-dehydrogenase X	19.99	17	21.01	17	16.95	6
Q99KP6	PRPF19	Pre-mRNA-processing factor 19	19.75	8	21	10	19.58	4
Q8BG32	PSMD11	26S proteasome non-ATPase regulatory subunit 11	20.43	12	20.99	19	18.51	10
Q99KK7	DPP3	Dipeptidyl peptidase 3	19.86	18	20.99	22	17.41	7
Q8C0C7	FARSA	Phenylalanine--tRNA ligase alpha subunit	19.04	8	20.98	15	17.3	6
Q9WVJ2	PSMD13	26S proteasome non-ATPase regulatory subunit 13	19.24	13	20.98	19	16.42	7
Q9QUR6	PREP	Prolyl endopeptidase	19.49	17	20.97	25	15.71	4
P21981	TGM2	Protein-glutamine gamma-glutamyltransferase 2	19.86	12	20.95	14	16.69	5
P47856	GFPT1	Glutamine--fructose-6-phosphate aminotransferase [isomerizing] 1	19.3	14	20.95	22	16.46	8
Q7TNG5	EML2	Echinoderm microtubule-associated protein-like 2	20.43	15	20.89	16	19.09	8
P63005	PAFAH1B1	Platelet-activating factor acetylhydrolase IB subunit alpha	18.77	6	20.89	16	17.84	8
P28481	COL2A1	Collagen alpha-1(II) chain	21.13	6	20.88	5	19.71	4
P54775	PSMC4	26S protease regulatory subunit 6B	18.41	11	20.88	19
Q8R1F1	FAM129B	Niban-like protein 1	19.75	17	20.87	19	17.74	8
Q64514	TPP2	Tripeptidyl-peptidase 2	19	16	20.87	31	17.02	8
P63001	RAC1	Ras-related C3 botulinum toxin substrate 1	19.07	4	20.87	7	16.7	4
P17742	PPIA	Peptidyl-prolyl cis-trans isomerase A	19.55	5	20.87	11
P14131	RPS16	40S ribosomal protein S16	18.5	4	20.87	6
Q7TMB8	CYFIP1	Cytoplasmic FMR1-interacting protein 1	18.6	13	20.85	30	17	8
P97449	ANPEP	Aminopeptidase N	20.3	20	20.81	26	18.59	18
Q9QYB1	CLIC4	Chloride intracellular channel protein 4	19.24	10	20.81	11	17.18	4
P09470	ACE	Angiotensin-converting enzyme			20.81	2
A2A8L5	PTPRF	Receptor-type tyrosine-protein phosphatase F	21.05	26	20.8	24	20.9	25
P32921	WARS	Tryptophan--tRNA ligase, cytoplasmic	20.2	15	20.8	16	18.84	7
P17710	HK1	Hexokinase-1	17.71	7	20.79	23	15.98	5
Q9D0I9	RARS	Arginine--tRNA ligase, cytoplasmic	19.73	18	20.77	19	17.36	10
P62192	PSMC1	26S protease regulatory subunit 4	19.35	11	20.77	16
P11835	ITGB2	Integrin beta-2	20.82	22	20.76	23	19.16	14
Q9Z0N1	EIF2S3X	Eukaryotic translation initiation factor 2 subunit 3, X-linked	19.47	10	20.75	13	17.37	4
Q3UDE2	TTLL12	Tubulin--tyrosine ligase-like protein 12	17.88	10	20.75	26	14.94	3
Q6ZQ38	CAND1	Cullin-associated NEDD8-dissociated protein 1	20.88	26	20.74	29	19.48	23
Q922D8	MTHFD1	C-1-tetrahydrofolate synthase, cytoplasmic	18.8	12	20.74	27	17.34	7
O08788	DCTN1	Dynactin subunit 1	19	18	20.74	34	16.81	6
Q6P1B1	XPNPEP1	Xaa-Pro aminopeptidase 1	19.35	12	20.73	17	18.39	10
Q9JLJ2	ALDH9A1	4-trimethylaminobutyraldehyde dehydrogenase	19.85	10	20.7	13	18.96	8
P61971	NUTF2	Nuclear transport factor 2	20.31	4	20.7	5	17.37	4
Q9EQP2	EHD4	EH domain-containing protein 4	19.81	15	20.7	19	15.7	4
Q9CWJ9	ATIC	Bifunctional purine biosynthesis protein PURH	19.82	17	20.69	21	17.95	7
P60229	EIF3E	Eukaryotic translation initiation factor 3 subunit E	19.21	10	20.69	16	16.74	6
Q3U1J4	DDB1	DNA damage-binding protein 1	19	13	20.69	31	16.27	5
Q8BJY1	PSMD5	26S proteasome non-ATPase regulatory subunit 5	19.15	8	20.69	13	16.26	5
Q8R4Y4	STAB1	Stabilin-1	22.62	63	20.69	38
Q9Z0M5	LIPA	Lysosomal acid lipase/cholesteryl ester hydrolase			20.69	5
P17439	GBA	Glucosylceramidase	18.56	9	20.67	12	16.72	5
Q3TXS7	PSMD1	26S proteasome non-ATPase regulatory subunit 1	18.68	11	20.66	23	16.13	4
Q5SW19	CLUH	Clustered mitochondria protein homolog	18.9	15	20.65	27	15.27	4
P50580	PA2G4	Proliferation-associated protein 2G4	18.37	6	20.64	16	15.16	2
O88543	COPS3	COP9 signalosome complex subunit 3	19.57	12	20.63	13	18.48	11
Q9CPW4	ARPC5	Actin-related protein 2/3 complex subunit 5	20.83	7	20.63	5	17.55	4
P17426	AP2A1	AP-2 complex subunit alpha-1	18.78	13	20.63	22	17.11	7
Q99JI4	PSMD6	26S proteasome non-ATPase regulatory subunit 6	19.1	10	20.63	16	15.14	2
Q9CZE3	RAB32	Ras-related protein Rab-32	20.52	3	20.63	3
Q99KK2	CMAS	N-acylneuraminate cytidylyltransferase	18.32	6	20.63	16
P04186	CFB	Complement factor B	18.94	2	20.62	5	17.52	3
P51569	GLA	Alpha-galactosidase A	19.62	10	20.62	14	16.38	3
P28063	PSMB8	Proteasome subunit beta type-8	19.96	11	20.62	8	14.01	3
Q9EQK5	MVP	Major vault protein	16.69	4	20.61	23	18.98	18
Q8CI94	PYGB	Glycogen phosphorylase, brain form	20.51	17	20.61	18	16.33	3
Q9WVA4	TAGLN2	Transgelin-2	19.68	6	20.61	10	15.72	3
P62702	RPS4X	40S ribosomal protein S4, X isoform	17.96	5	20.6	12	15.98	4
P61982	YWHAG	14-3-3 protein gamma	20.2	6	20.59	6	18.3	6
Q62465	VAT1	Synaptic vesicle membrane protein VAT-1 homolog	20.52	11	20.59	12	17.24	3
P14685	PSMD3	26S proteasome non-ATPase regulatory subunit 3	19.67	15	20.59	18	17.03	9
P42208	2012-09-01	Septin-2	19.73	12	20.59	12	16.16	3
Q9Z1T2	THBS4	Thrombospondin-4	20.87	9	20.58	8	20.2	7
P05063	ALDOC	Fructose-bisphosphate aldolase C	18.98	11	20.57	14	18.27	5
P01872	IGHM	Ig mu chain C region	16.93	2	20.57	14	17.62	2
P24452	CAPG	Macrophage-capping protein	20.11	6	20.56	8	17.07	4
O09159	MAN2B1	Lysosomal alpha-mannosidase	20.4	17	20.56	19	16.64	4
O55131	2012-09-06	Septin-7	19.02	9	20.56	13	16.09	5
Q8BPB5	EFEMP1	EGF-containing fibulin-like extracellular matrix protein 1	21.1	11	20.55	10	19.49	6
P62281	RPS11	40S ribosomal protein S11	17.98	3	20.55	3	16.07	2
Q7TQI3	OTUB1	Ubiquitin thioesterase OTUB1	19.4	9	20.54	10	16.39	3
Q99KC8	VWA5A	von Willebrand factor A domain-containing protein 5A	19.34	15	20.54	24	15.39	4
P06801	ME1	NADP-dependent malic enzyme	21.08	16	20.52	14	18.83	11
Q6P1F6	PPP2R2A	Serine/threonine-protein phosphatase 2A 55 kDa regulatory subunit B alpha isoform	18.95	10	20.52	15	15.63	3
O09173	HGD	Homogentisate 1,2-dioxygenase	20.84	8	20.51	7	20.01	7
Q8K0E8	FGB	Fibrinogen beta chain	20.48	6	20.5	6	19.51	3
O55226	CHAD	Chondroadherin	18.6	6	20.5	7	18.58	6
P63085	MAPK1	Mitogen-activated protein kinase 1	19.78	12	20.5	14	16.35	3
Q6P5F9	XPO1	Exportin-1	19.81	16	20.49	17	17.17	10
O88685	PSMC3	26S protease regulatory subunit 6A	19.78	17	20.49	18	16.19	6
Q9ERK4	CSE1L	Exportin-2	19.54	18	20.46	25	16.46	6
Q9R0E1	PLOD3	Procollagen-lysine,2-oxoglutarate 5-dioxygenase 3	19.03	15	20.45	16	18.87	14
Q8BND5	QSOX1	Sulfhydryl oxidase 1	20.39	4	20.44	2	20.36	4
O54890	ITGB3	Integrin beta-3	17.51	7	20.44	20	17.23	9
P56399	USP5	Ubiquitin carboxyl-terminal hydrolase 5	19.15	10	20.43	19	16.34	4
Q64374	RGN	Regucalcin	18.75	3	20.42	3	18.48	3
O70370	CTSS	Cathepsin S	20.9	11	20.42	10	14.91	2
Q9D0R2	TARS	Threonine--tRNA ligase, cytoplasmic	18.27	10	20.4	24	17.98	9
Q9CPY7	LAP3	Cytosol aminopeptidase	19.51	10	20.39	13	18.2	6
Q60605	MYL6	Myosin light polypeptide 6	19.47	8	20.38	10	17.82	7
Q8K183	PDXK	Pyridoxal kinase	19.07	11	20.36	12	16.13	2
O88545	COPS6	COP9 signalosome complex subunit 6	19.69	12	20.34	13	17.45	7
Q9CQ65	MTAP	S-methyl-5'-thioadenosine phosphorylase	19.53	3	20.33	6	16.97	2
Q8QZY1	EIF3L	Eukaryotic translation initiation factor 3 subunit L	17.52	6	20.33	13	16.08	5
P55264	ADK	Adenosine kinase	19.86	7	20.32	7	19.19	8
P54822	ADSL	Adenylosuccinate lyase	18.94	10	20.32	18	19.02	11
Q8R0Y6	ALDH1L1	Cytosolic 10-formyltetrahydrofolate dehydrogenase	18.97	11	20.3	23	18.44	13
P84091	AP2M1	AP-2 complex subunit mu	18.44	7	20.3	13	15.85	3
Q9D8W5	PSMD12	26S proteasome non-ATPase regulatory subunit 12	18.98	10	20.29	12	17.1	6
Q9JII6	AKR1A1	Alcohol dehydrogenase [NADP(+)]	18.75	7	20.28	11	16.56	3
Q9Z0L8	GGH	Gamma-glutamyl hydrolase	19.62	6	20.28	4
P98064	MASP1	Mannan-binding lectin serine protease 1	20.89	4	20.27	5	18.17	2
Q2PZL6	FAT4	Protocadherin Fat 4	19.7	17	20.26	16	19.65	21
Q05144	RAC2	Ras-related C3 botulinum toxin substrate 2	20.07	6	20.25	4	18.42	6
Q8K023	AKR1C18	Aldo-keto reductase family 1 member C18	17.1	4	20.24	10	15	2
E9Q634	MYO1E	Unconventional myosin-Ie	18.06	8	20.24	13
Q8BYA0	TBCD	Tubulin-specific chaperone D	16.63	7	20.23	15	20.47	2
Q80UG5	2012-09-08	Septin-9	17.96	5	20.23	12	15.85	3
P45376	AKR1B1	Aldose reductase	19.29	8	20.22	8	17.33	4
P97429	ANXA4	Annexin A4	19.48	14	20.22	13	16.41	5
P68368	TUBA4A	Tubulin alpha-4A chain	19.77	4	20.2	6	22.88	21
O35593	PSMD14	26S proteasome non-ATPase regulatory subunit 14	19.37	5	20.2	7	16.3	3
Q8C1B7	2012-09-10	Septin-11	18.43	8	20.2	16
Q8BFZ3	ACTBL2	Beta-actin-like protein 2			20.18	3
P17563	SELENBP1	Selenium-binding protein 1			20.17	7
Q61768	KIF5B	Kinesin-1 heavy chain	18	9	20.15	24	16.91	5
P46638	RAB11B	Ras-related protein Rab-11B	19.32	7	20.14	7	18.25	5
O88544	COPS4	COP9 signalosome complex subunit 4	19.89	16	20.13	14	17.89	9
Q9QZ88	VPS29	Vacuolar protein sorting-associated protein 29	17.32	3	20.13	5	15.09	2
Q8VHX6	FLNC	Filamin-C	18.85	14	20.12	28	18.61	17
Q8VCS0	PGLYRP2	N-acetylmuramoyl-L-alanine amidase	19.2	2	20.11	2	17.44	2
P08905	LYZ2	Lysozyme C-2	19.82	5	20.11	3
Q8C1A5	THOP1	Thimet oligopeptidase	19.33	7	20.1	10	19.21	5
Q64727	VCL	Vinculin	20.61	22	20.08	20	19.85	21
Q61147	CP	Ceruloplasmin	20.36	6	20.08	5	19.5	3
Q6ZWN5	RPS9	40S ribosomal protein S9	18.46	4	20.08	8	16.87	4
Q8JZQ9	EIF3B	Eukaryotic translation initiation factor 3 subunit B	18.92	13	20.07	18	16.89	6
Q8K0C9	GMDS	GDP-mannose 4,6 dehydratase	18.2	7	20.07	11	16.36	4
Q9DCL9	PAICS	Multifunctional protein ADE2	19.51	12	20.07	12	16.15	2
Q99MQ4	ASPN	Asporin	19.88	4	20.06	7	19.08	5
P68254	YWHAQ	14-3-3 protein theta	18.56	7	20.05	8	17.34	7
P35585	AP1M1	AP-1 complex subunit mu-1	19.22	11	20.05	13	16.14	3
Q9D1G1	RAB1B	Ras-related protein Rab-1B	20.07	8	20.04	5	19.34	8
P19324	SERPINH1	Serpin H1	18.06	5	20.04	7	18.87	5
Q8CIH5	PLCG2	1-phosphatidylinositol 4,5-bisphosphate phosphodiesterase gamma-2	18.66	16	20.03	22	15.47	4
Q80SY3	ATP6V0D2	V-type proton ATPase subunit d 2	16.4	3	20.02	13
P62259	YWHAE	14-3-3 protein epsilon	19.56	11	20.01	10	19.82	12
Q05793	HSPG2	Basement membrane-specific heparan sulfate proteoglycan core protein	18.7	10	20	17	18.49	8
Q9Z1Z2	STRAP	Serine-threonine kinase receptor-associated protein	18.93	8	20	11	14.84	2
P97298	SERPINF1	Pigment epithelium-derived factor	19.96	4	19.99	4	19.24	4
P16627	HSPA1L	Heat shock 70 kDa protein 1-like	19.85	2	19.99	2	18.19	2
P19157	GSTP1	Glutathione S-transferase P 1	18.77	6	19.99	9	15	2
P34960	MMP12	Macrophage metalloelastase	21.33	14	19.98	11	17.09	4
Q9Z0F8	ADAM17	Disintegrin and metalloproteinase domain-containing protein 17	17.75	6	19.95	6
Q9WTX6	CUL1	Cullin-1	18.5	12	19.94	22	16.27	5
P62245	RPS15A	40S ribosomal protein S15a	17.77	4	19.94	5
P24270	CAT	Catalase	18.77	14	19.93	17	19.51	8
Q8BI06	CEMIP	Cell migration-inducing and hyaluronan-binding protein	17.88	7	19.93	10	16.46	4
Q91YP3	DERA	Deoxyribose-phosphate aldolase	18.59	8	19.93	11
P23116	EIF3A	Eukaryotic translation initiation factor 3 subunit A	21.23	18	19.92	18	19	9
P62270	RPS18	40S ribosomal protein S18	18.03	4	19.89	7	16.51	3
P97461	RPS5	40S ribosomal protein S5	18.13	7	19.89	9
Q8VDN2	ATP1A1	Sodium/potassium-transporting ATPase subunit alpha-1	17.92	11	19.87	18	18.65	14
Q3THS6	MAT2A	S-adenosylmethionine synthase isoform type-2	18.42	3	19.87	7	17.53	3
P46460	NSF	Vesicle-fusing ATPase	18.18	11	19.87	16	16.64	7
Q60963	PLA2G7	Platelet-activating factor acetylhydrolase	18.79	7	19.87	8	15.89	3
Q8R1Q8	DYNC1LI1	Cytoplasmic dynein 1 light intermediate chain 1	18.74	10	19.87	13	15.29	2
Q9QWR8	NAGA	Alpha-N-acetylgalactosaminidase	18.02	5	19.86	10	16.28	3
P35278	RAB5C	Ras-related protein Rab-5C	19.36	8	19.84	7	17.7	6
Q9Z2W0	DNPEP	Aspartyl aminopeptidase	19.04	9	19.84	10	14.7	3
Q9JJN5	CPN1	Carboxypeptidase N catalytic chain	19.44	3	19.82	3	18.96	4
P53026	RPL10A	60S ribosomal protein L10a	18.77	4	19.82	5
Q6PDI5	ECM29	Proteasome-associated protein ECM29 homolog	17.67	7	19.81	24	15.99	6
P70460	VASP	Vasodilator-stimulated phosphoprotein	20.41	13	19.79	14	17.6	6
Q61508	ECM1	Extracellular matrix protein 1	19.93	15	19.79	15
Q99MN1	KARS	Lysine--tRNA ligase	17.59	6	19.76	13	17.2	6
P61358	RPL27	60S ribosomal protein L27	17.31	2	19.76	4
P60335	PCBP1	Poly(rC)-binding protein 1	18.58	9	19.74	8	17.19	8
Q9DB05	NAPA	Alpha-soluble NSF attachment protein	17.4	5	19.73	8	17.41	5
Q9QXZ0	MACF1	Microtubule-actin cross-linking factor 1	19.67	15	19.73	36	16.51	2
Q9WUA2	FARSB	Phenylalanine--tRNA ligase beta subunit	18.36	12	19.73	11	14.8	5
P58281	OPA1	Dynamin-like 120 kDa protein, mitochondrial	16.93	7	19.73	18	14.11	2
Q8BLN5	LSS	Lanosterol synthase			19.73	2
Q9WUA3	PFKP	ATP-dependent 6-phosphofructokinase, platelet type	17.58	7	19.72	14	16.83	3
P12970	RPL7A	60S ribosomal protein L7a	15.72	2	19.71	10	16.12	3
P10923	SPP1	Osteopontin	20.6	6	19.69	7	17.14	6
Q91V12	ACOT7	Cytosolic acyl coenzyme A thioester hydrolase	18.48	4	19.68	7	16.43	3
Q91YI0	ASL	Argininosuccinate lyase	18.91	11	19.67	12	17.59	8
Q9ESY9	IFI30	Gamma-interferon-inducible lysosomal thiol reductase	16.89	4	19.67	6	15.09	3
Q99LF4	RTCB	tRNA-splicing ligase RtcB homolog	16.7	3	19.67	12	13.9	2
Q01705	NOTCH1	Neurogenic locus notch homolog protein 1	18.17	4	19.66	3
Q8CE72		Uncharacterized protein C5orf42 homolog			19.66	2
P84096	RHOG	Rho-related GTP-binding protein RhoG	18.35	5	19.65	6	16.72	4
Q9D0K2	OXCT1	Succinyl-CoA:3-ketoacid coenzyme A transferase 1, mitochondrial	18.79	10	19.65	14
P18760	CFL1	Cofilin-1	18.02	4	19.64	9	16.55	4
P28474	ADH5	Alcohol dehydrogenase class-3	18.81	9	19.63	9	18.64	4
Q99P68	SOST	Sclerostin			19.63	2
Q9D2U9	HIST3H2BA	Histone H2B type 3-A			19.63	2
Q8CG03	PDE5A	cGMP-specific 3',5'-cyclic phosphodiesterase	18.72	9	19.62	8	18.14	9
P29341	PABPC1	Polyadenylate-binding protein 1	17.79	8	19.62	9	16.34	6
Q5XJY5	ARCN1	Coatomer subunit delta	17.86	8	19.62	17	14.36	3
P62874	GNB1	Guanine nucleotide-binding protein G(I)/G(S)/G(T) subunit beta-1	19.59	11	19.61	7	18.94	9
Q6ZQK5	ACAP2	Arf-GAP with coiled-coil, ANK repeat and PH domain-containing protein 2	16.44	5	19.61	17	15.49	4
Q99K51	PLS3	Plastin-3	18.97	8	19.6	15	16.58	6
P40240	CD9	CD9 antigen	19.64	2	19.6	2	15.93	2
P01899	H2-D1	H-2 class I histocompatibility antigen, D-B alpha chain	18.78	4	19.6	9
Q8BVI4	QDPR	Dihydropteridine reductase	18.03	5	19.59	8	15.23	2
Q61656	DDX5	Probable ATP-dependent RNA helicase DDX5	18.46	6	19.59	14
Q3TRM8	HK3	Hexokinase-3	19.73	20	19.58	19	17.15	5
Q9ES52	INPP5D	Phosphatidylinositol 3,4,5-trisphosphate 5-phosphatase 1	18.19	12	19.58	24	14.98	3
Q9D2V7	CORO7	Coronin-7	18.65	12	19.58	17
Q3UPL0	SEC31A	Protein transport protein Sec31A	17.41	4	19.58	20
Q810B6	ANKFY1	Rabankyrin-5	18.6	10	19.57	13
Q8BJL1	FBXO30	F-box only protein 30			19.57	2
P50396	GDI1	Rab GDP dissociation inhibitor alpha	19.66	16	19.56	12	20.24	17
Q8JZK9	HMGCS1	Hydroxymethylglutaryl-CoA synthase, cytoplasmic	16.89	5	19.55	12	17.41	6
Q8R1B4	EIF3C	Eukaryotic translation initiation factor 3 subunit C	19.41	16	19.55	12	16.85	4
P62242	RPS8	40S ribosomal protein S8	19.33	8	19.53	11	18.66	9
P51885	LUM	Lumican	17.89	3	19.53	5	18.53	5
P30416	FKBP4	Peptidyl-prolyl cis-trans isomerase FKBP4	19.22	6	19.53	10	16.34	3
P22892	AP1G1	AP-1 complex subunit gamma-1	17.96	10	19.53	13	16.08	3
B2RY04	DOCK5	Dedicator of cytokinesis protein 5	16.66	5	19.52	20	14.53	4
P82343	RENBP	N-acylglucosamine 2-epimerase	18.84	9	19.52	8
P61979	HNRNPK	Heterogeneous nuclear ribonucleoprotein K	18.61	6	19.5	7	15.68	4
P35980	RPL18	60S ribosomal protein L18	18.15	3	19.48	4	17.19	3
Q91VI7	RNH1	Ribonuclease inhibitor	18.23	9	19.48	17	16.66	3
Q9D1K2	ATP6V1F	V-type proton ATPase subunit F	17.42	4	19.48	5
O88746	TOM1	Target of Myb protein 1			19.48	2
Q00493	CPE	Carboxypeptidase E			19.45	12	16.3	4
Q61792	LASP1	LIM and SH3 domain protein 1	15.98	2	19.45	8	15.74	3
P23249	MOV10	Putative helicase MOV-10	16.57	5	19.45	16	14.51	2
P10649	GSTM1	Glutathione S-transferase Mu 1	18.29	7	19.45	10
Q91Y97	ALDOB	Fructose-bisphosphate aldolase B	18.25	4	19.43	5	18.31	3
O70133	DHX9	ATP-dependent RNA helicase A	17.4	5	19.43	17
Q63844	MAPK3	Mitogen-activated protein kinase 3	18.8	7	19.41	7	14.71	2
P40237	CD82	CD82 antigen	17.72	3	19.41	3
Q64674	SRM	Spermidine synthase	17.49	5	19.41	13
Q99LD4	GPS1	COP9 signalosome complex subunit 1	18.87	9	19.4	11	17.67	7
P62889	RPL30	60S ribosomal protein L30	17.22	4	19.4	4	15.11	2
P26516	PSMD7	26S proteasome non-ATPase regulatory subunit 7	18.68	7	19.4	11
P26040	EZR	Ezrin	17.67	4	19.39	7	14.94	2
P60122	RUVBL1	RuvB-like 1	20.78	7	19.38	10	20	4
Q9Z1N5	DDX39B	Spliceosome RNA helicase Ddx39b	19.29	10	19.38	10	15.74	3
Q9CQC9	SAR1B	GTP-binding protein SAR1b	18.01	6	19.38	7
O35864	COPS5	COP9 signalosome complex subunit 5	17.96	8	19.37	13	16.87	3
Q9EPK7	XPO7	Exportin-7	17.65	8	19.37	15	14.91	3
Q9JKR6	HYOU1	Hypoxia up-regulated protein 1	19.08	12	19.36	14	17.19	7
Q8BHN3	GANAB	Neutral alpha-glucosidase AB	17.59	7	19.36	13	17.05	5
Q8BL66	EEA1	Early endosome antigen 1	17.92	11	19.36	22	14.33	2
Q9Z2X1	HNRNPF	Heterogeneous nuclear ribonucleoprotein F	18.25	7	19.35	10	14.48	2
Q8BK62	OLFML3	Olfactomedin-like protein 3	19.94	6	19.33	7	18.57	4
Q8CHR6	DPYD	Dihydropyrimidine dehydrogenase [NADP(+)]	17.65	6	19.33	8	18.57	11
P62983	RPS27A	Ubiquitin-40S ribosomal protein S27a	18.73	6	19.33	5
P0C6F1	DNAH2	Dynein heavy chain 2, axonemal			19.32	2
P40336	VPS26A	Vacuolar protein sorting-associated protein 26A	18.9	8	19.31	8
Q9QXK3	COPG2	Coatomer subunit gamma-2	16.91	5	19.31	16
Q99PL5	RRBP1	Ribosome-binding protein 1	17.42	9	19.29	20	15.45	4
Q9JIG7	CCDC22	Coiled-coil domain-containing protein 22	18.1	9	19.29	18
Q9CR51	ATP6V1G1	V-type proton ATPase subunit G 1	17.96	5	19.28	5	17.28	3
A2AWA9	RABGAP1	Rab GTPase-activating protein 1			19.28	3
P09055	ITGB1	Integrin beta-1	19.62	11	19.26	11	18.54	10
Q9CWK8	SNX2	Sorting nexin-2	18.93	9	19.25	11	16.41	3
A2AN08	UBR4	E3 ubiquitin-protein ligase UBR4	17.02	8	19.25	25
Q7TSV4	PGM2	Phosphoglucomutase-2	18.14	7	19.24	14	17	5
P15379	CD44	CD44 antigen	17.05	4	19.24	5	16.79	4
P53994	RAB2A	Ras-related protein Rab-2A	17.01	4	19.24	4	16.35	3
O08800	SERPINB8	Serpin B8	17.32	6	19.24	11
Q9DC71	MRPS15	28S ribosomal protein S15, mitochondrial			19.24	2
Q99JX4	EIF3M	Eukaryotic translation initiation factor 3 subunit M	18.39	7	19.23	10	13.1	2
Q6ZWX6	EIF2S1	Eukaryotic translation initiation factor 2 subunit 1	17.84	3	19.23	8
O88487	DYNC1I2	Cytoplasmic dynein 1 intermediate chain 2	17.48	5	19.23	14
Q923D2	BLVRB	Flavin reductase (NADPH)	17.46	3	19.21	6	16.11	2
O70310	NMT1	Glycylpeptide N-tetradecanoyltransferase 1	17.89	6	19.21	7
O35286	DHX15	Putative pre-mRNA-splicing factor ATP-dependent RNA helicase DHX15	17.8	8	19.21	14
P61290	PSME3	Proteasome activator complex subunit 3	16.79	4	19.2	6
P34914	EPHX2	Bifunctional epoxide hydrolase 2	16.82	6	19.18	13
P61202	COPS2	COP9 signalosome complex subunit 2	18.54	7	19.17	9
P54923	ADPRH	[Protein ADP-ribosylarginine] hydrolase	18.38	7	19.17	9
Q00519	XDH	Xanthine dehydrogenase/oxidase	19.45	14	19.16	12	16.66	6
Q8BWY3	ETF1	Eukaryotic peptide chain release factor subunit 1	17.59	7	19.16	12	14.55	2
P45700	MAN1A1	Mannosyl-oligosaccharide 1,2-alpha-mannosidase IA	19.09	7	19.14	5	17.97	3
Q8BK67	RCC2	Protein RCC2	17.2	5	19.13	10
Q8C8R3	ANK2	Ankyrin-2			19.13	2
Q61152	PTPN18	Tyrosine-protein phosphatase non-receptor type 18			19.12	9	15.42	2
Q64324	STXBP2	Syntaxin-binding protein 2	18.44	9	19.12	12
Q9WV54	ASAH1	Acid ceramidase	16.58	4	19.11	8	15.5	3
P31938	MAP2K1	Dual specificity mitogen-activated protein kinase kinase 1	18.81	5	19.11	8	15.4	4
Q60972	RBBP4	Histone-binding protein RBBP4	17.43	3	19.11	6
Q6WVG3	KCTD12	BTB/POZ domain-containing protein KCTD12	19.33	9	19.09	9	18.33	9
Q9WVA3	BUB3	Mitotic checkpoint protein BUB3	17.06	6	19.09	9
Q62356	FSTL1	Follistatin-related protein 1	19.37	5	19.08	7	17.99	6
Q8CG16	C1RA	Complement C1r-A subcomponent	19.13	11	19.08	6
Q60710	SAMHD1	Deoxynucleoside triphosphate triphosphohydrolase SAMHD1	18.33	7	19.08	12
P35279	RAB6A	Ras-related protein Rab-6A	18.15	5	19.07	7	16.4	4
P46664	ADSS	Adenylosuccinate synthetase isozyme 2	16.92	5	19.07	11	15.13	3
Q9WTM5	RUVBL2	RuvB-like 2	18.31	10	19.07	11	14.85	2
Q6P8X1	SNX6	Sorting nexin-6	17.52	5	19.06	8	14.89	2
Q61171	PRDX2	Peroxiredoxin-2	16.84	2	19.06	6
Q7TMR0	PRCP	Lysosomal Pro-X carboxypeptidase	16.86	5	19.05	9	13.92	2
Q8BRF7	SCFD1	Sec1 family domain-containing protein 1	17.3	7	19.05	12
P63038	HSPD1	60 kDa heat shock protein, mitochondrial	16.52	3	19.04	10
Q9ES46	PARVB	Beta-parvin	18.12	3	19.03	5	16.82	2
Q8BFY9	TNPO1	Transportin-1	17.85	7	19.02	11	15.27	4
P60670	NPLOC4	Nuclear protein localization protein 4 homolog	16.64	5	19.02	14	14.68	3
Q64737	GART	Trifunctional purine biosynthetic protein adenosine-3	16.98	6	19.02	12
P54071	IDH2	Isocitrate dehydrogenase [NADP], mitochondrial	16.95	3	19.02	9
Q99JW4	LIMS1	LIM and senescent cell antigen-like-containing domain protein 1	18.64	7	19.01	9	17.91	7
Q61398	PCOLCE	Procollagen C-endopeptidase enhancer 1	18.99	2	19.01	2	17.03	2
Q9DCH4	EIF3F	Eukaryotic translation initiation factor 3 subunit F	18.08	5	19.01	6	15.39	3
Q6PNC0	DMXL1	DmX-like protein 1	17.81	7	19	19
Q9CYR6	PGM3	Phosphoacetylglucosamine mutase	17.95	3	18.99	9	16.37	2
Q8VI36	PXN	Paxillin	16.1	2	18.99	7	15.91	3
Q91WK2	EIF3H	Eukaryotic translation initiation factor 3 subunit H	18	8	18.99	9	14.49	2
P54823	DDX6	Probable ATP-dependent RNA helicase DDX6	15.24	2	18.99	11	13.44	2
O89079	COPE	Coatomer subunit epsilon	18.22	6	18.99	8
Q61553	FSCN1	Fascin	18.63	7	18.98	8	17.48	3
O35350	CAPN1	Calpain-1 catalytic subunit	18.83	8	18.98	8
P27601	GNA13	Guanine nucleotide-binding protein subunit alpha-13			18.97	8	15.09	3
O08739	AMPD3	AMP deaminase 3	17.99	7	18.97	10
Q5SSZ5	TNS3	Tensin-3	16.72	4	18.97	9
P70428	EXT2	Exostosin-2	19.46	8	18.96	6	18.42	10
Q61830	MRC1	Macrophage mannose receptor 1	21.93	41	18.96	15	17.62	8
Q9CZ30	OLA1	Obg-like ATPase 1	17.58	6	18.96	8	15.38	2
Q9JMA1	USP14	Ubiquitin carboxyl-terminal hydrolase 14	17.29	4	18.96	12
Q8BM72	HSPA13	Heat shock 70 kDa protein 13	19.07	3	18.95	5	17.7	2
P48758	CBR1	Carbonyl reductase [NADPH] 1	18.31	5	18.95	7	16.34	3
P27612	PLAA	Phospholipase A-2-activating protein	17.06	8	18.95	15
P31230	AIMP1	Aminoacyl tRNA synthase complex-interacting multifunctional protein 1	16.5	4	18.95	8
P60867	RPS20	40S ribosomal protein S20			18.94	3
O88456	CAPNS1	Calpain small subunit 1	18.47	5	18.93	7	17.18	4
Q5SUR0	PFAS	Phosphoribosylformylglycinamidine synthase	16.78	6	18.93	14	16.48	4
P51410	RPL9	60S ribosomal protein L9	17.4	5	18.93	7
P61222	ABCE1	ATP-binding cassette sub-family E member 1	16.7	6	18.92	11
B2RQC6	CAD	CAD protein			18.92	6
P08752	GNAI2	Guanine nucleotide-binding protein G(i) subunit alpha-2	17.99	9	18.91	8	16.78	4
Q8BWT1	ACAA2	3-ketoacyl-CoA thiolase, mitochondrial	15.72	2	18.91	8
P21550	ENO3	Beta-enolase			18.91	7
Q3THK7	GMPS	GMP synthase [glutamine-hydrolyzing]	16.52	5	18.9	13	15.15	3
Q9JHR7	IDE	Insulin-degrading enzyme	17.5	6	18.89	10	16.72	3
Q62000	OGN	Mimecan	17.82	4	18.89	4
Q8CAY6	ACAT2	Acetyl-CoA acetyltransferase, cytosolic	16.44	2	18.88	3	18.06	3
P63325	RPS10	40S ribosomal protein S10			18.88	5
Q9R0P5	DSTN	Destrin	16.91	2	18.87	8	15.82	2
P16110	LGALS3	Galectin-3	20.49	5	18.87	5
P62869	TCEB2	Transcription elongation factor B polypeptide 2	18.09	3	18.86	4
P14148	RPL7	60S ribosomal protein L7	16.34	4	18.85	6	17.68	3
Q99PT1	ARHGDIA	Rho GDP-dissociation inhibitor 1	16.61	4	18.85	6	14.88	3
Q9CQT1	MRI1	Methylthioribose-1-phosphate isomerase	17.27	6	18.85	11
P62743	AP2S1	AP-2 complex subunit sigma	19.47	2	18.84	3
P57776	EEF1D	Elongation factor 1-delta	17.97	5	18.84	6
Q80YX1	TNC	Tenascin			18.84	6
Q62261	SPTBN1	Spectrin beta chain, non-erythrocytic 1	17.41	9	18.83	19	16.19	7
Q8BTZ7	GMPPB	Mannose-1-phosphate guanyltransferase beta	17.03	4	18.82	7
Q9WV80	SNX1	Sorting nexin-1	16.64	3	18.82	7
Q769J6	ADAMTS13	A disintegrin and metalloproteinase with thrombospondin motifs 13	18.88	2	18.81	3	19.38	2
P47738	ALDH2	Aldehyde dehydrogenase, mitochondrial	17.98	7	18.81	11	15.96	5
Q99K48	NONO	Non-POU domain-containing octamer-binding protein	17.69	6	18.81	12
Q80SW1	AHCYL1	Putative adenosylhomocysteinase 2	16.69	6	18.8	10	15.02	3
P35831	PTPN12	Tyrosine-protein phosphatase non-receptor type 12	16.15	4	18.79	6	14.36	2
Q9D1M0	SEC13	Protein SEC13 homolog	14.83	2	18.79	5
Q04857	COL6A1	Collagen alpha-1(VI) chain	18.29	6	18.77	3	19.62	7
O08808	DIAPH1	Protein diaphanous homolog 1	18.26	8	18.77	10	16.06	4
Q9D8U8	SNX5	Sorting nexin-5	18.24	9	18.76	10
Q61210	ARHGEF1	Rho guanine nucleotide exchange factor 1	17.28	6	18.76	14
P42859	HTT	Huntingtin	16.26	5	18.76	17
Q03265	ATP5A1	ATP synthase subunit alpha, mitochondrial			18.75	10
P08113	HSP90B1	Endoplasmin	19.67	18	18.74	8	18.89	17
Q61081	CDC37	Hsp90 co-chaperone Cdc37	17.33	3	18.74	8
P46467	VPS4B	Vacuolar protein sorting-associated protein 4B	17.32	5	18.73	6
Q9WUB3	PYGM	Glycogen phosphorylase, muscle form	18.57	4	18.72	6	18.62	11
Q91VC3	EIF4A3	Eukaryotic initiation factor 4A-III	16.52	3	18.72	7
Q9R0N0	GALK1	Galactokinase	18.22	3	18.71	4	17.47	3
Q99K85	PSAT1	Phosphoserine aminotransferase	16.73	3	18.71	8	17.09	4
P51855	GSS	Glutathione synthetase	16.93	2	18.71	10	14.52	2
Q99L27	GMPR2	GMP reductase 2	17.51	5	18.7	7	15.1	2
Q9DBZ5	EIF3K	Eukaryotic translation initiation factor 3 subunit K	16.94	3	18.7	4	14.69	2
Q920I9	WDR7	WD repeat-containing protein 7	17.28	7	18.7	14	14.39	2
P34884	MIF	Macrophage migration inhibitory factor	18.32	3	18.7	3
P24527	LTA4H	Leukotriene A-4 hydrolase	18.05	6	18.69	7	18.67	7
Q6P549	INPPL1	Phosphatidylinositol 3,4,5-trisphosphate 5-phosphatase 2	22.23	2	18.69	5
P42227	STAT3	Signal transducer and activator of transcription 3	18.01	10	18.68	12	16.82	5
O08709	PRDX6	Peroxiredoxin-6	16.67	4	18.67	6	17.14	3
P97370	ATP1B3	Sodium/potassium-transporting ATPase subunit beta-3	15.45	2	18.67	5	13.79	2
P47955	RPLP1	60S acidic ribosomal protein P1	17.79	3	18.67	3
P70398	USP9X	Probable ubiquitin carboxyl-terminal hydrolase FAF-X	17.56	7	18.66	18	13.52	2
Q8BPU7	ELMO1	Engulfment and cell motility protein 1			18.65	9	15.44	3
Q5SSL4	ABR	Active breakpoint cluster region-related protein	17.5	6	18.65	8
Q9QZD9	EIF3I	Eukaryotic translation initiation factor 3 subunit I	14.63	2	18.65	7
O54774	AP3D1	AP-3 complex subunit delta-1	16.65	6	18.64	10
Q9JHK4	RABGGTA	Geranylgeranyl transferase type-2 subunit alpha	19.09	3	18.63	12
O09131	GSTO1	Glutathione S-transferase omega-1	16.96	3	18.62	7	15.21	2
P07091	S100A4	Protein S100-A4	17.89	3	18.62	3	14.54	2
Q6A4J8	USP7	Ubiquitin carboxyl-terminal hydrolase 7	15.14	3	18.62	7
Q9R1E6	ENPP2	Ectonucleotide pyrophosphatase/phosphodiesterase family member 2	18.7	7	18.61	6	17.78	7
P11352	GPX1	Glutathione peroxidase 1	16.66	4	18.61	7	16.76	3
Q9D662	SEC23B	Protein transport protein Sec23B	17.31	6	18.61	9	13.95	2
P28798	GRN	Granulins	18.38	7	18.61	10
Q80WQ2	VAC14	Protein VAC14 homolog	17.02	6	18.61	13
Q9D4H8	CUL2	Cullin-2	16.92	5	18.61	16
Q99NB9	SF3B1	Splicing factor 3B subunit 1	17.02	6	18.6	13
Q9JM99	PRG4	Proteoglycan 4	17.95	4	18.59	2	18.12	4
P01901	H2-K1	H-2 class I histocompatibility antigen, K-B alpha chain	18.85	8	18.59	5	16.53	3
O88207	COL5A1	Collagen alpha-1(V) chain			18.59	2	15.39	2
P70389	IGFALS	Insulin-like growth factor-binding protein complex acid labile subunit	18.08	2	18.57	3	17.55	2
P16546	SPTAN1	Spectrin alpha chain, non-erythrocytic 1	17.74	11	18.57	14	17.21	3
Q921M3	SF3B3	Splicing factor 3B subunit 3	17.06	5	18.56	11	14.06	2
Q99KP3	CRYL1	Lambda-crystallin homolog	17.51	7	18.56	6
O89051	ITM2B	Integral membrane protein 2B	18.1	5	18.55	4
P97855	G3BP1	Ras GTPase-activating protein-binding protein 1	16.87	5	18.55	7
P07742	RRM1	Ribonucleoside-diphosphate reductase large subunit	18.11	10	18.54	11	15.16	3
Q9CYK2	QPCT	Glutaminyl-peptide cyclotransferase	19.94	10	18.52	3	17.04	5
P35762	CD81	CD81 antigen	20.38	3	18.51	3	16.14	2
P53690	MMP14	Matrix metalloproteinase-14	15.9	2	18.5	4	15.29	2
Q01405	SEC23A	Protein transport protein Sec23A	16.97	8	18.5	11
P62835	RAP1A	Ras-related protein Rap-1A	16.02	2	18.5	3
Q61982	NOTCH3	Neurogenic locus notch homolog protein 3	19.09	8	18.49	9	17.9	5
E9PYY5	WDR78	WD repeat-containing protein 78			18.49	2
Q9EQF5	DPYS	Dihydropyrimidinase	16.86	2	18.48	2	16.72	2
Q8VE47	UBA5	Ubiquitin-like modifier-activating enzyme 5	17.39	5	18.48	6	15.02	2
P17427	AP2A2	AP-2 complex subunit alpha-2	18.23	8	18.48	13	14.69	3
Q9QZQ8	H2AFY	Core histone macro-H2A.1	16.52	3	18.47	6
Q8R555	CRTAC1	Cartilage acidic protein 1	19.14	8	18.46	4	17.61	4
Q91VH6	MEMO1	Protein MEMO1	16.63	2	18.46	8
P62046	LRCH1	Leucine-rich repeat and calponin homology domain-containing protein 1			18.46	5
O88587	COMT	Catechol O-methyltransferase	18.31	5	18.45	6	16.34	2
Q9EPL8	IPO7	Importin-7	17.73	10	18.44	11	14.85	4
Q9JJ28	FLII	Protein flightless-1 homolog	16.73	5	18.44	15	14.61	2
O08710	TG	Thyroglobulin	18.86	5	18.43	4	18.76	5
Q91V64	ISOC1	Isochorismatase domain-containing protein 1	17.73	4	18.43	5	16.2	3
Q60715	P4HA1	Prolyl 4-hydroxylase subunit alpha-1	17.83	6	18.42	7	16.15	6
P47911	RPL6	60S ribosomal protein L6	16.42	3	18.42	6	15.84	4
P28352	APEX1	DNA-(apurinic or apyrimidinic site) lyase	17.11	5	18.42	7	12.87	2
Q8R5L3	VPS39	Vam6/Vps39-like protein	16.64	6	18.42	11
Q6P069	SRI	Sorcin	16.58	2	18.42	4
B0V2N1	PTPRS	Receptor-type tyrosine-protein phosphatase S	18.77	8	18.41	9	17.86	12
P68181	PRKACB	cAMP-dependent protein kinase catalytic subunit beta	17.49	4	18.41	6	16.22	4
Q8C863	ITCH	E3 ubiquitin-protein ligase Itchy			18.4	6
P62141	PPP1CB	Serine/threonine-protein phosphatase PP1-beta catalytic subunit	16.91	3	18.39	6	18.84	9
Q80UM3	NAA15	N-alpha-acetyltransferase 15, NatA auxiliary subunit	15.81	3	18.39	10	15.39	3
Q9D819	PPA1	Inorganic pyrophosphatase	16.24	2	18.39	5
Q9R0Q6	ARPC1A	Actin-related protein 2/3 complex subunit 1A	16.48	2	18.38	6	17.29	5
P62082	RPS7	40S ribosomal protein S7	16.57	3	18.38	5
Q8VDJ3	HDLBP	Vigilin	18.27	6	18.37	12
P17918	PCNA	Proliferating cell nuclear antigen	17.7	4	18.36	6	13.96	3
P48025	SYK	Tyrosine-protein kinase SYK	15.89	5	18.36	11
Q9Z1Z0	USO1	General vesicular transport factor p115	19.75	14	18.35	10	17.23	9
P50431	SHMT1	Serine hydroxymethyltransferase, cytosolic	17.23	6	18.35	7	16.57	5
Q920Q4	VPS16	Vacuolar protein sorting-associated protein 16 homolog	15.75	3	18.35	10
Q149C2	TRAF3IP1	TRAF3-interacting protein 1	18.31	2	18.34	2	20.75	2
Q5FWK3	ARHGAP1	Rho GTPase-activating protein 1	18.58	6	18.34	7	15.9	4
Q07076	ANXA7	Annexin A7	16.83	3	18.34	7	14.87	2
Q61024	ASNS	Asparagine synthetase [glutamine-hydrolyzing]	17.64	7	18.33	11
Q9CQC8	SPG21	Maspardin	17.23	6	18.33	8
P62830	RPL23	60S ribosomal protein L23	17.01	2	18.33	4
P24369	PPIB	Peptidyl-prolyl cis-trans isomerase B	16.24	3	18.33	4
Q8BP67	RPL24	60S ribosomal protein L24	16.08	2	18.33	4
P62855	RPS26	40S ribosomal protein S26			18.32	3
O35344	KPNA3	Importin subunit alpha-4	15.48	2	18.31	8
Q8CIN4	PAK2	Serine/threonine-protein kinase PAK 2	17.19	5	18.3	8	13.76	2
P35821	PTPN1	Tyrosine-protein phosphatase non-receptor type 1	17.7	7	18.3	9	12.97	2
Q91WQ3	YARS	Tyrosine--tRNA ligase, cytoplasmic	16.44	3	18.3	11
Q9D2N9	VPS33A	Vacuolar protein sorting-associated protein 33A	14.67	2	18.3	6
O09010	LFNG	Beta-1,3-N-acetylglucosaminyltransferase lunatic fringe	17.82	4	18.29	6	16.34	2
P70697	UROD	Uroporphyrinogen decarboxylase	16.48	3	18.28	6	15.33	2
Q8R146	APEH	Acylamino-acid-releasing enzyme			18.28	8
Q9Z1E4	GYS1	Glycogen [starch] synthase, muscle			18.28	6
P62754	RPS6	40S ribosomal protein S6	17.72	5	18.27	4	17.52	5
P27046	MAN2A1	Alpha-mannosidase 2	18.57	11	18.27	6	14.94	2
P46735	MYO1B	Unconventional myosin-Ib			18.27	10	14.08	2
P97321	FAP	Prolyl endopeptidase FAP	18.23	8	18.26	8	18.59	12
Q9WU81	SLC37A2	Sugar phosphate exchanger 2	17.53	4	18.26	4	17.08	3
P61021	RAB5B	Ras-related protein Rab-5B	17.49	4	18.26	3	14.88	4
Q62425	NDUFA4	Cytochrome c oxidase subunit NDUFA4			18.26	4
Q64449	MRC2	C-type mannose receptor 2	19.46	10	18.25	6	18.73	10
Q9CR57	RPL14	60S ribosomal protein L14	15.87	2	18.25	3	16.8	4
Q64105	SPR	Sepiapterin reductase	16.07	3	18.25	7
Q8BTI9	PIK3CB	Phosphatidylinositol 4,5-bisphosphate 3-kinase catalytic subunit beta isoform	15.65	3	18.25	11
Q8BKX6	SMG1	Serine/threonine-protein kinase SMG1	15.75	2	18.24	5
Q9D8E6	RPL4	60S ribosomal protein L4	17.38	6	18.23	6	16.78	3
P26450	PIK3R1	Phosphatidylinositol 3-kinase regulatory subunit alpha	17.19	6	18.23	10	15.12	4
P63073	EIF4E	Eukaryotic translation initiation factor 4E	17.16	3	18.22	4	14.81	2
P35293	RAB18	Ras-related protein Rab-18	15.87	3	18.22	5	12.77	2
Q8R5C5	ACTR1B	Beta-centractin			18.22	5
Q62469	ITGA2	Integrin alpha-2			18.21	9	16.89	2
P54728	RAD23B	UV excision repair protein RAD23 homolog B	15.54	3	18.21	5	15.17	2
Q8VE37	RCC1	Regulator of chromosome condensation	15.79	2	18.21	6
P63328	PPP3CA	Serine/threonine-protein phosphatase 2B catalytic subunit alpha isoform	14.94	2	18.21	5
O88531	PPT1	Palmitoyl-protein thioesterase 1			18.21	5
P98156	VLDLR	Very low-density lipoprotein receptor	18.14	8	18.2	7	17.26	7
P21107	TPM3	Tropomyosin alpha-3 chain	17.51	4	18.2	5
Q7TT50	CDC42BPB	Serine/threonine-protein kinase MRCK beta			18.2	2
Q9D906	ATG7	Ubiquitin-like modifier-activating enzyme ATG7	17.06	6	18.19	10
Q8R307	VPS18	Vacuolar protein sorting-associated protein 18 homolog	16.83	4	18.19	7
P97814	PSTPIP1	Proline-serine-threonine phosphatase-interacting protein 1			18.19	9
Q8CF98	COLEC10	Collectin-10	18.62	3	18.18	3	17.45	2
Q8BG05	HNRNPA3	Heterogeneous nuclear ribonucleoprotein A3	16.97	2	18.18	6
P24547	IMPDH2	Inosine-5'-monophosphate dehydrogenase 2	15.18	3	18.17	8	15.25	2
O35345	KPNA6	Importin subunit alpha-7	16.53	4	18.17	7	14.11	2
Q9CQI6	COTL1	Coactosin-like protein	17.08	3	18.17	4
Q8VDP3	MICAL1	Protein-methionine sulfoxide oxidase MICAL1	14.8	2	18.17	10
P28658	ATXN10	Ataxin-10			18.17	5
Q6A028	SWAP70	Switch-associated protein 70	16.65	4	18.15	8
Q04519	SMPD1	Sphingomyelin phosphodiesterase	16.03	3	18.15	4
Q6P4T2	SNRNP200	U5 small nuclear ribonucleoprotein 200 kDa helicase	17.18	9	18.14	10
Q8C878	UBA3	NEDD8-activating enzyme E1 catalytic subunit	16.15	3	18.14	6
Q6P9Q4	FHOD1	FH1/FH2 domain-containing protein 1	15.25	2	18.13	6
Q8CC86	NAPRT	Nicotinate phosphoribosyltransferase			18.12	3	17.12	3
P06869	PLAU	Urokinase-type plasminogen activator	19.36	13	18.11	8	16.49	5
Q3UM45	PPP1R7	Protein phosphatase 1 regulatory subunit 7	17.7	5	18.11	5	16.11	3
Q9R0P9	UCHL1	Ubiquitin carboxyl-terminal hydrolase isozyme L1			18.11	4	13.62	2
Q8R081	HNRNPL	Heterogeneous nuclear ribonucleoprotein L	17.35	5	18.11	7
Q3UYC0	PPM1H	Protein phosphatase 1H			18.11	5
Q9Z2N8	ACTL6A	Actin-like protein 6A	16.46	3	18.1	9
P28653	BGN	Biglycan			18.1	7
P62264	RPS14	40S ribosomal protein S14			18.09	6
Q9DB50	AP1S2	AP-1 complex subunit sigma-2			18.09	2
P26262	KLKB1	Plasma kallikrein	17.88	2	18.08	2	16.73	2
Q91W86	VPS11	Vacuolar protein sorting-associated protein 11 homolog	17.01	6	18.08	10	13.82	2
Q8CIZ8	VWF	von Willebrand factor	18	3	18.08	2
Q5SSW2	PSME4	Proteasome activator complex subunit 4	16.71	3	18.08	11
Q99KR8	FUCA2	Plasma alpha-L-fucosidase	16.15	3	18.07	6	14.87	2
O35657	NEU1	Sialidase-1			18.07	5
P23492	PNP	Purine nucleoside phosphorylase	16.93	3	18.06	5	16.48	2
Q9Z2K1	KRT16	Keratin, type I cytoskeletal 16			18.06	2
P11087	COL1A1	Collagen alpha-1(I) chain	19.32	7	18.05	6	18.29	3
P36536	SAR1A	GTP-binding protein SAR1a	17.38	4	18.05	4	15.91	3
Q8R010	AIMP2	Aminoacyl tRNA synthase complex-interacting multifunctional protein 2	17.26	5	18.05	6	14.48	2
Q60973	RBBP7	Histone-binding protein RBBP7	17.04	4	18.04	4	15.81	3
Q80Z71	TNN	Tenascin-N			18.04	7
P97821	CTSC	Dipeptidyl peptidase 1	17.26	3	18.03	5
P49446	PTPRE	Receptor-type tyrosine-protein phosphatase epsilon	14.99	2	18.03	7
O89017	LGMN	Legumain	16.62	4	18.02	7
P24668	M6PR	Cation-dependent mannose-6-phosphate receptor	16.83	3	18.01	3	15.75	2
Q922H4	GMPPA	Mannose-1-phosphate guanyltransferase alpha	16.28	4	18.01	7	15.59	3
O88712	CTBP1	C-terminal-binding protein 1	15.87	2	18.01	6
P97384	ANXA11	Annexin A11	17.23	2	18	8	19.45	2
Q8C196	CPS1	Carbamoyl-phosphate synthase [ammonia], mitochondrial	16.44	3	17.99	8	17.33	7
Q8VBV7	COPS8	COP9 signalosome complex subunit 8	17.63	2	17.98	4
Q9CXW4	RPL11	60S ribosomal protein L11			17.98	4
Q61753	PHGDH	D-3-phosphoglycerate dehydrogenase	17.74	6	17.97	6	17.93	7
Q505F5	LRRC47	Leucine-rich repeat-containing protein 47	16.33	3	17.97	5
Q11136	PEPD	Xaa-Pro dipeptidase	16.49	3	17.96	4	15.61	2
Q3UHD6	SNX27	Sorting nexin-27	17.54	3	17.96	5
Q6PHZ2	CAMK2D	Calcium/calmodulin-dependent protein kinase type II subunit delta	16.84	4	17.96	7
Q9DCN2	CYB5R3	NADH-cytochrome b5 reductase 3	16.09	2	17.96	5
P49429	HPD	4-hydroxyphenylpyruvate dioxygenase			17.95	2	16.2	2
Q9DBC7	PRKAR1A	cAMP-dependent protein kinase type I-alpha regulatory subunit	16.54	3	17.95	7
Q3UUG6	TBC1D24	TBC1 domain family member 24			17.95	10
Q91WP0	MASP2	Mannan-binding lectin serine protease 2			17.95	2
Q9D5V5	CUL5	Cullin-5	15.98	3	17.94	10	16.22	3
P19253	RPL13A	60S ribosomal protein L13a	16.6	2	17.94	3	15.25	2
P47963	RPL13	60S ribosomal protein L13			17.93	4	16.06	2
Q61810	LTBP3	Latent-transforming growth factor beta-binding protein 3	16.52	7	17.93	12	15.8	4
O35643	AP1B1	AP-1 complex subunit beta-1	16.33	4	17.93	8	14.04	2
P10493	NID1	Nidogen-1	17.45	2	17.92	5	17.78	4
Q9WTZ2	MBTPS1	Membrane-bound transcription factor site-1 protease	17.68	3	17.92	5	15.41	2
Q99J45	NRBP1	Nuclear receptor-binding protein	15.81	3	17.91	4	15.72	3
Q9D6R2	IDH3A	Isocitrate dehydrogenase [NAD] subunit alpha, mitochondrial	16.58	4	17.91	6
Q8CBY8	DCTN4	Dynactin subunit 4	15.08	2	17.91	7
Q5KU39	VPS41	Vacuolar protein sorting-associated protein 41 homolog	16.38	3	17.9	7
Q920E5	FDPS	Farnesyl pyrophosphate synthase	17.22	4	17.89	5
Q5EG47	PRKAA1	5'-AMP-activated protein kinase catalytic subunit alpha-1			17.89	6
P12815	PDCD6	Programmed cell death protein 6	15.82	2	17.88	8	15.73	2
Q3U2P1	SEC24A	Protein transport protein Sec24A			17.88	6
P12960	CNTN1	Contactin-1	18.83	7	17.87	7	18.33	11
Q9WU60	ATRN	Attractin	18	7	17.87	10	16.25	4
Q99104	MYO5A	Unconventional myosin-Va			17.87	4
O09167	RPL21	60S ribosomal protein L21			17.87	3
O54984	ASNA1	ATPase Asna1	16.91	3	17.86	5
P70268	PKN1	Serine/threonine-protein kinase N1	16.47	4	17.85	6
Q3TCN2	PLBD2	Putative phospholipase B-like 2	16.45	3	17.85	7
Q9CPR4	RPL17	60S ribosomal protein L17	16.43	2	17.85	4
F6ZDS4	TPR	Nucleoprotein TPR			17.85	4
Q9D7G0	PRPS1	Ribose-phosphate pyrophosphokinase 1	17.15	3	17.83	3	16.23	3
P14115	RPL27A	60S ribosomal protein L27a	16.57	3	17.83	3	15.3	2
Q8K2Q7	BROX	BRO1 domain-containing protein BROX	16.52	2	17.83	5	14.07	2
P15864	HIST1H1C	Histone H1.2	17.77	5	17.82	4	17.33	4
O35945	ALDH1A7	Aldehyde dehydrogenase, cytosolic 1			17.82	3	17.16	3
P84084	ARF5	ADP-ribosylation factor 5	17.41	4	17.82	4	15.76	3
Q9JLV5	CUL3	Cullin-3	17.33	5	17.82	7	14.92	3
Q921H8	ACAA1A	3-ketoacyl-CoA thiolase A, peroxisomal	16.71	3	17.82	4	14.15	2
O70481	UBR1	E3 ubiquitin-protein ligase UBR1			17.82	2
Q8K2I4	MANBA	Beta-mannosidase	16.8	4	17.81	7	16.78	5
P61027	RAB10	Ras-related protein Rab-10	17.38	2	17.81	2	16.17	2
P42225	STAT1	Signal transducer and activator of transcription 1	17.48	4	17.81	6	14.72	2
Q9D0L7	ARMC10	Armadillo repeat-containing protein 10			17.81	3
Q9D6Y9	GBE1	1,4-alpha-glucan-branching enzyme	16.98	5	17.8	6	14.79	2
B2RXS4	PLXNB2	Plexin-B2			17.8	6	14.27	2
P70290	MPP1	55 kDa erythrocyte membrane protein	16.13	2	17.8	8
Q8K2B3	SDHA	Succinate dehydrogenase [ubiquinone] flavoprotein subunit, mitochondrial			17.8	8
Q9WUH7	SEMA4G	Semaphorin-4G	17.22	2	17.79	3	17.48	4
P61082	UBE2M	NEDD8-conjugating enzyme Ubc12	16.45	3	17.79	5	15.66	2
Q9CQ22	LAMTOR1	Ragulator complex protein LAMTOR1			17.79	3
P31725	S100A9	Protein S100-A9			17.78	3	16.65	3
P49138	MAPKAPK2	MAP kinase-activated protein kinase 2	17.11	2	17.78	2
Q80WE4	KIF20B	Kinesin-like protein KIF20B			17.78	2
Q8BFR4	GNS	N-acetylglucosamine-6-sulfatase	17.16	5	17.77	6
Q8VE62	PAIP1	Polyadenylate-binding protein-interacting protein 1			17.77	2
P27773	PDIA3	Protein disulfide-isomerase A3	18.49	6	17.76	5	16.6	4
Q8VEK3	HNRNPU	Heterogeneous nuclear ribonucleoprotein U	17.02	4	17.76	6
Q62318	TRIM28	Transcription intermediary factor 1-beta	17.01	3	17.76	6
Q91YR9	PTGR1	Prostaglandin reductase 1	16.32	3	17.76	8
Q8R001	MAPRE2	Microtubule-associated protein RP/EB family member 2	16.88	4	17.75	7	17.55	6
Q9Z0Z4	HEPH	Hephaestin	18.36	3	17.74	2	16.25	2
O35375	NRP2	Neuropilin-2	16.97	6	17.74	7	14.96	3
Q9Z2L7	CRLF3	Cytokine receptor-like factor 3	16.19	2	17.74	3
Q99K01	PDXDC1	Pyridoxal-dependent decarboxylase domain-containing protein 1	15.51	2	17.74	6
Q8CGY8	OGT	UDP-N-acetylglucosamine--peptide N-acetylglucosaminyltransferase 110 kDa subunit	15.22	3	17.74	9
Q9CZM2	RPL15	60S ribosomal protein L15	16.93	3	17.73	4	17.44	6
Q8VIJ6	SFPQ	Splicing factor, proline- and glutamine-rich	16.38	2	17.73	3
O35841	API5	Apoptosis inhibitor 5	15.31	2	17.73	6
Q921I1	TF	Serotransferrin	19.51	3	17.72	2	20.42	5
P97333	NRP1	Neuropilin-1	19.01	10	17.71	3	18.2	7
P50543	S100A11	Protein S100-A11	16.64	2	17.71	2	15.65	2
Q62188	DPYSL3	Dihydropyrimidinase-related protein 3	15.5	2	17.71	6	14.88	2
Q3UIA2	ARHGAP17	Rho GTPase-activating protein 17	18	5	17.71	7
Q8BJW6	EIF2A	Eukaryotic translation initiation factor 2A	16.07	3	17.71	6
P62849	RPS24	40S ribosomal protein S24	16.29	4	17.7	4
Q8VC28	AKR1C13	Aldo-keto reductase family 1 member C13			17.7	4
Q8R4V5	OIT3	Oncoprotein-induced transcript 3 protein	16.54	3	17.69	4	16.4	3
Q8R366	IGSF8	Immunoglobulin superfamily member 8	18.18	6	17.69	4	16.08	3
Q8VED9	LGALSL	Galectin-related protein			17.69	3	15.17	2
Q8K337	INPP5B	Type II inositol 1,4,5-trisphosphate 5-phosphatase	15.44	3	17.69	7
Q9Z1F9	UBA2	SUMO-activating enzyme subunit 2	15.96	4	17.68	8
Q8C0D5	EFTUD1	Elongation factor Tu GTP-binding domain-containing protein 1	14.76	2	17.67	10	22.73	2
Q921E2	RAB31	Ras-related protein Rab-31	17.22	4	17.67	5
Q61781	KRT14	Keratin, type I cytoskeletal 14	16.06	2	17.67	4
Q91YP2	NLN	Neurolysin, mitochondrial			17.67	6
Q6ZWU9	RPS27	40S ribosomal protein S27			17.67	2
Q69ZK0	PREX1	Phosphatidylinositol 3,4,5-trisphosphate-dependent Rac exchanger 1 protein	14.05	2	17.66	8
Q9ERF3	WDR61	WD repeat-containing protein 61	15.83	2	17.65	4
Q9QXY6	EHD3	EH domain-containing protein 3	17.14	3	17.64	3	17.24	5
Q8K2Z4	NCAPD2	Condensin complex subunit 1			17.64	2	16.71	3
O09172	GCLM	Glutamate--cysteine ligase regulatory subunit	17.83	5	17.64	6	16.2	2
P61750	ARF4	ADP-ribosylation factor 4			17.64	2
Q8BV13	COPS7B	COP9 signalosome complex subunit 7b	16.67	3	17.63	3	16.14	2
O88447	KLC1	Kinesin light chain 1	14.8	2	17.63	6
P62717	RPL18A	60S ribosomal protein L18a	17.47	4	17.62	4	14.6	3
Q8CFD4	SNX8	Sorting nexin-8	14.28	2	17.62	7	14.49	2
Q8C7K6	PCYOX1L	Prenylcysteine oxidase-like	17.48	3	17.61	4	17.17	5
Q9CQD1	RAB5A	Ras-related protein Rab-5A			17.6	3	14.85	2
P62267	RPS23	40S ribosomal protein S23	16.69	3	17.6	2
P02104	HBB-Y	Hemoglobin subunit epsilon-Y2	16.19	3	17.59	2	25.34	4
Q91X83	MAT1A	S-adenosylmethionine synthase isoform type-1	16.9	2	17.59	3	16.72	5
A2A432	CUL4B	Cullin-4B	15.28	3	17.59	9	14.89	3
Q9WVJ9	EFEMP2	EGF-containing fibulin-like extracellular matrix protein 2	16.19	3	17.59	4	14.62	2
P07214	SPARC	SPARC			17.59	4
Q9CZ04	COPS7A	COP9 signalosome complex subunit 7a	16.53	3	17.58	4
Q8C147	DOCK8	Dedicator of cytokinesis protein 8	14.94	3	17.58	6
P54818	GALC	Galactocerebrosidase	18.67	6	17.57	3
P63037	DNAJA1	DnaJ homolog subfamily A member 1	16.31	3	17.57	6
O09126	SEMA4D	Semaphorin-4D	14.95	2	17.57	8
Q69ZR2	HECTD1	E3 ubiquitin-protein ligase HECTD1			17.57	4
Q3B7Z2	OSBP	Oxysterol-binding protein 1	17.46	4	17.56	6
O55135	EIF6	Eukaryotic translation initiation factor 6			17.56	3
P61211	ARL1	ADP-ribosylation factor-like protein 1	16.17	2	17.55	6
Q6PB44	PTPN23	Tyrosine-protein phosphatase non-receptor type 23	15.71	4	17.55	10
P63276	RPS17	40S ribosomal protein S17			17.55	4
P21460	CST3	Cystatin-C			17.55	3
O35955	PSMB10	Proteasome subunit beta type-10			17.55	2
Q640N1	AEBP1	Adipocyte enhancer-binding protein 1			17.54	7
Q8VCC9	SPON1	Spondin-1	17.38	4	17.53	5	17.8	2
Q9D0W5	PPIL1	Peptidyl-prolyl cis-trans isomerase-like 1	15.7	2	17.53	4
O08756	HSD17B10	3-hydroxyacyl-CoA dehydrogenase type-2	15.51	2	17.53	3
P29788	VTN	Vitronectin			17.53	4
Q9JKV1	ADRM1	Proteasomal ubiquitin receptor ADRM1	16.75	5	17.52	5
Q91UZ5	IMPA2	Inositol monophosphatase 2	15.81	3	17.52	4
Q8BU31	RAP2C	Ras-related protein Rap-2c	16.12	3	17.51	6
Q8BWQ6		UPF0505 protein C16orf62 homolog	15.67	2	17.51	6
P70336	ROCK2	Rho-associated protein kinase 2			17.51	9
Q6PGB6	NAA50	N-alpha-acetyltransferase 50			17.51	6
Q9JJI8	RPL38	60S ribosomal protein L38			17.51	2
Q8VDW0	DDX39A	ATP-dependent RNA helicase DDX39A	16.32	4	17.5	3
A6H5Y3	MTR	Methionine synthase	15.22	2	17.5	9
Q6PAV2	HERC4	Probable E3 ubiquitin-protein ligase HERC4			17.5	7
Q9DC50	CROT	Peroxisomal carnitine O-octanoyltransferase			17.5	7
P09103	P4HB	Protein disulfide-isomerase	18.05	6	17.48	4	17.94	9
Q9R059	FHL3	Four and a half LIM domains protein 3	18.66	2	17.47	4	17.55	3
Q5SYD0	MYO1D	Unconventional myosin-Id			17.47	7	15.4	4
Q8K354	CBR3	Carbonyl reductase [NADPH] 3	17.36	3	17.47	5
Q9R1Q9	ATP6AP1	V-type proton ATPase subunit S1	15.76	2	17.47	6
Q60597	OGDH	2-oxoglutarate dehydrogenase, mitochondrial			17.47	5
P63168	DYNLL1	Dynein light chain 1, cytoplasmic	17.81	3	17.45	3	16.89	3
P29387	GNB4	Guanine nucleotide-binding protein subunit beta-4	14.91	2	17.45	4	16.7	3
Q4LDD4	ARAP1	Arf-GAP with Rho-GAP domain, ANK repeat and PH domain-containing protein 1	16.18	4	17.45	5
Q9JLI8	SART3	Squamous cell carcinoma antigen recognized by T-cells 3	14.95	2	17.45	6
Q00PI9	HNRNPUL2	Heterogeneous nuclear ribonucleoprotein U-like protein 2	15.65	3	17.44	7
P18654	RPS6KA3	Ribosomal protein S6 kinase alpha-3	15.46	2	17.44	5
P41105	RPL28	60S ribosomal protein L28			17.44	3
Q61749	EIF2B4	Translation initiation factor eIF-2B subunit delta	15.81	3	17.43	6
Q9JI78	NGLY1	Peptide-N(4)-(N-acetyl-beta-glucosaminyl)asparagine amidase			17.43	4
B1AZI6	THOC2	THO complex subunit 2			17.43	2
Q8R016	BLMH	Bleomycin hydrolase			17.42	2	15.88	2
Q99P72	RTN4	Reticulon-4	17.74	3	17.42	4	15.81	3
P97355	SMS	Spermine synthase	16.49	3	17.41	6
Q3TBD2	HMHA1	Minor histocompatibility protein HA-1	16.2	3	17.41	2
B1AY13	USP24	Ubiquitin carboxyl-terminal hydrolase 24			17.41	7
Q9EQC5	SCYL1	N-terminal kinase-like protein			17.41	4
Q62167	DDX3X	ATP-dependent RNA helicase DDX3X			17.4	7
Q9Z0P5	TWF2	Twinfilin-2	15.42	2	17.39	4
Q8BT60	CPNE3	Copine-3			17.38	3
Q9ER72	CARS	Cysteine--tRNA ligase, cytoplasmic	16.21	6	17.37	6
Q8K274	FN3KRP	Ketosamine-3-kinase			17.37	5
P63087	PPP1CC	Serine/threonine-protein phosphatase PP1-gamma catalytic subunit			17.37	4
Q61133	GSTT2	Glutathione S-transferase theta-2			17.37	3
P21300	AKR1B7	Aldose reductase-related protein 1			17.37	2
Q78ZA7	NAP1L4	Nucleosome assembly protein 1-like 4	18.1	7	17.36	3
P56546	CTBP2	C-terminal-binding protein 2	16.63	2	17.36	2
Q8CDN6	TXNL1	Thioredoxin-like protein 1	15.17	2	17.36	6
P86048	RPL10L	60S ribosomal protein L10-like	16.39	2	17.35	5
Q8CBR6	TSKU	Tsukushin	14.97	2	17.35	3
P83940	TCEB1	Transcription elongation factor B polypeptide 1	14.53	2	17.35	3
P70670	NACA	Nascent polypeptide-associated complex subunit alpha, muscle-specific form			17.34	4	18.43	3
Q60770	STXBP3	Syntaxin-binding protein 3			17.34	7
Q99KV1	DNAJB11	DnaJ homolog subfamily B member 11	16.37	2	17.33	5
Q9CQR6	PPP6C	Serine/threonine-protein phosphatase 6 catalytic subunit	16.07	2	17.33	5
P70404	IDH3G	Isocitrate dehydrogenase [NAD] subunit gamma 1, mitochondrial			17.33	3
O08759	UBE3A	Ubiquitin-protein ligase E3A			17.33	4
Q7TMM9	TUBB2A	Tubulin beta-2A chain	18.56	4	17.32	3	17.16	4
P62301	RPS13	40S ribosomal protein S13	16.58	2	17.32	4
P61924	COPZ1	Coatomer subunit zeta-1			17.32	2
O55229	CHKB	Choline/ethanolamine kinase	17.71	3	17.31	3
Q9CXW3	CACYBP	Calcyclin-binding protein	17.43	4	17.31	4
P21995	EMB	Embigin			17.31	3
P37040	POR	NADPH--cytochrome P450 reductase			17.31	5
O88572	LRP6	Low-density lipoprotein receptor-related protein 6	16.08	3	17.3	2	15.13	2
Q8BMP6	ACBD3	Golgi resident protein GCP60	16.81	4	17.3	5
P46062	SIPA1	Signal-induced proliferation-associated protein 1	15.3	2	17.3	7
Q9CRT8	XPOT	Exportin-T	15.13	2	17.3	8
P84099	RPL19	60S ribosomal protein L19			17.3	2
Q62504	SPEN	Msx2-interacting protein			17.3	3
Q9ES00	UBE4B	Ubiquitin conjugation factor E4 B	16.27	2	17.29	7
P63242	EIF5A	Eukaryotic translation initiation factor 5A-1	16.24	3	17.29	4
Q64487	PTPRD	Receptor-type tyrosine-protein phosphatase delta	18.33	10	17.27	7	17.9	10
Q9WTL7	LYPLA2	Acyl-protein thioesterase 2	17.14	3	17.27	2
Q9D1Q6	ERP44	Endoplasmic reticulum resident protein 44	16.14	3	17.27	3
Q9R098	HGFAC	Hepatocyte growth factor activator	18.42	3	17.26	4	17.68	4
P47877	IGFBP2	Insulin-like growth factor-binding protein 2	17.19	3	17.26	4	15.32	2
Q9WV60	GSK3B	Glycogen synthase kinase-3 beta			17.26	5
Q8BJ71	NUP93	Nuclear pore complex protein Nup93			17.26	7
Q3TCJ1	FAM175B	BRISC complex subunit Abro1			17.26	5
Q61789	LAMA3	Laminin subunit alpha-3	17.61	3	17.24	2	15	2
O88958	GNPDA1	Glucosamine-6-phosphate isomerase 1	17.25	3	17.24	4
Q3THW5	H2AFV	Histone H2A.V	15.59	2	17.24	2
Q91Z53	GRHPR	Glyoxylate reductase/hydroxypyruvate reductase	14.41	2	17.24	4
Q8VC30	DAK	Bifunctional ATP-dependent dihydroxyacetone kinase/FAD-AMP lyase (cyclizing)	17.49	2	17.23	2	17.32	4
Q9QZ08	NAGK	N-acetyl-D-glucosamine kinase	16.92	5	17.23	5
Q6P2B1	TNPO3	Transportin-3	16.12	2	17.22	6
Q921F4	HNRNPLL	Heterogeneous nuclear ribonucleoprotein L-like			17.22	5
P02463	COL4A1	Collagen alpha-1(IV) chain			17.22	2
Q80X19	COL14A1	Collagen alpha-1(XIV) chain	18.25	3	17.21	5	16.24	4
Q91XD6	VPS36	Vacuolar protein-sorting-associated protein 36	16.63	4	17.21	5
Q91WG5	PRKAG2	5'-AMP-activated protein kinase subunit gamma-2			17.21	5
P17897	LYZ1	Lysozyme C-1			17.21	3
Q8R3D1	TBC1D13	TBC1 domain family member 13			17.2	8
Q3UW53	FAM129A	Protein Niban	17.33	3	17.19	3	17.55	4
Q6PAR5	GAPVD1	GTPase-activating protein and VPS9 domain-containing protein 1	17.15	4	17.19	5
P61967	AP1S1	AP-1 complex subunit sigma-1A	15.92	2	17.19	3
Q8BZN6	DOCK10	Dedicator of cytokinesis protein 10	15.47	2	17.19	8
P35123	USP4	Ubiquitin carboxyl-terminal hydrolase 4	15.44	3	17.19	6
P39749	FEN1	Flap endonuclease 1	15.41	2	17.19	5
Q9Z0Y1	DCTN3	Dynactin subunit 3			17.19	4
P26323	FLI1	Friend leukemia integration 1 transcription factor			17.19	2
Q8CIB5	FERMT2	Fermitin family homolog 2	16.05	5	17.18	6	16.61	3
O08810	EFTUD2	116 kDa U5 small nuclear ribonucleoprotein component	17.44	3	17.18	7	14.2	2
P63028	TPT1	Translationally-controlled tumor protein	16.7	3	17.18	4
P35951	LDLR	Low-density lipoprotein receptor	16.26	4	17.18	5
P23591	TSTA3	GDP-L-fucose synthase	16.16	2	17.18	4
Q8BNW9	KBTBD11	Kelch repeat and BTB domain-containing protein 11			17.18	4
Q9JMH6	TXNRD1	Thioredoxin reductase 1, cytoplasmic			17.17	5
P56387	DYNLT3	Dynein light chain Tctex-type 3			17.17	2
P27659	RPL3	60S ribosomal protein L3	16.19	2	17.16	5	14.75	2
P48441	IDUA	Alpha-L-iduronidase	15.84	2	17.16	3
Q70FJ1	AKAP9	A-kinase anchor protein 9			17.16	3
P97372	PSME2	Proteasome activator complex subunit 2	16.84	4	17.15	4	16.16	3
Q9CPV4	GLOD4	Glyoxalase domain-containing protein 4	15.37	3	17.15	4
P14733	LMNB1	Lamin-B1			17.15	5
O70570	PIGR	Polymeric immunoglobulin receptor			17.15	2
Q6ZWR6	SYNE1	Nesprin-1			17.14	4	18	3
Q7TMK9	SYNCRIP	Heterogeneous nuclear ribonucleoprotein Q	17.15	5	17.14	4
Q921Y0	MOB1A	MOB kinase activator 1A	16.54	2	17.14	2
O35242	NSMAF	Protein FAN			17.14	2
P26928	MST1	Hepatocyte growth factor-like protein	18.39	3	17.13	3	18.57	3
Q99KJ8	DCTN2	Dynactin subunit 2	15.85	2	17.13	6
P37889	FBLN2	Fibulin-2			17.13	8
P62320	SNRPD3	Small nuclear ribonucleoprotein Sm D3			17.13	3
Q9JK81	MYG1	UPF0160 protein MYG1, mitochondrial			17.13	2
Q91WG8	GNE	Bifunctional UDP-N-acetylglucosamine 2-epimerase/N-acetylmannosamine kinase			17.12	8	15.06	3
Q9ES28	ARHGEF7	Rho guanine nucleotide exchange factor 7	17.61	6	17.12	6
Q60737	CSNK2A1	Casein kinase II subunit alpha			17.11	3
Q9WUP7	UCHL5	Ubiquitin carboxyl-terminal hydrolase isozyme L5			17.11	4
Q01768	NME2	Nucleoside diphosphate kinase B			17.11	3
P51174	ACADL	Long-chain specific acyl-CoA dehydrogenase, mitochondrial			17.09	5
O55106	STRN	Striatin			17.09	5
Q8BMG7	RAB3GAP2	Rab3 GTPase-activating protein non-catalytic subunit	15	2	17.08	3
Q8CIG8	PRMT5	Protein arginine N-methyltransferase 5	15.72	2	17.07	5	13.79	2
Q68FF6	GIT1	ARF GTPase-activating protein GIT1	17.43	2	17.07	6
Q9D1M4	EEF1E1	Eukaryotic translation elongation factor 1 epsilon-1			17.07	3
Q60864	STIP1	Stress-induced-phosphoprotein 1	15.85	3	17.06	4
Q8CGA0	PPM1F	Protein phosphatase 1F			17.06	5
Q99L47	ST13	Hsc70-interacting protein	15.92	2	17.05	2	17.18	3
Q61990	PCBP2	Poly(rC)-binding protein 2			17.05	4
Q8BK64	AHSA1	Activator of 90 kDa heat shock protein ATPase homolog 1			17.05	3
O35516	NOTCH2	Neurogenic locus notch homolog protein 2	17.14	6	17.04	5	15.03	3
A3KMP2	TTC38	Tetratricopeptide repeat protein 38	17.64	5	17.04	6
P62331	ARF6	ADP-ribosylation factor 6	16.86	4	17.03	4	15.61	3
Q99KQ4	NAMPT	Nicotinamide phosphoribosyltransferase	14.83	2	17.03	4
Q91VH2	SNX9	Sorting nexin-9			17.03	5
Q9ET22	DPP7	Dipeptidyl peptidase 2	15.6	2	17.02	3
P33434	MMP2	72 kDa type IV collagenase	17.36	5	17.01	4	15.49	2
P52850	NDST2	Bifunctional heparan sulfate N-deacetylase/N-sulfotransferase 2	15.19	2	17.01	6	14.94	2
Q61699	HSPH1	Heat shock protein 105 kDa			17.01	4
Q9DCC4	PYCRL	Pyrroline-5-carboxylate reductase 3			17.01	4
Q6NZC7	SEC23IP	SEC23-interacting protein	15.85	2	17	4
Q8K2Q9	KIAA1598	Shootin-1			17	3
P09581	CSF1R	Macrophage colony-stimulating factor 1 receptor	14.85	2	16.99	6
Q9JI75	NQO2	Ribosyldihydronicotinamide dehydrogenase [quinone]			16.99	3
Q8BWU5	OSGEP	Probable tRNA N6-adenosine threonylcarbamoyltransferase	15.58	2	16.98	2
Q8CBW3	ABI1	Abl interactor 1			16.98	4
Q9EPU4	CPSF1	Cleavage and polyadenylation specificity factor subunit 1	15.55	2	16.97	5
Q60865	CAPRIN1	Caprin-1			16.97	4
Q99LJ1	FUCA1	Tissue alpha-L-fucosidase	17.28	4	16.96	3	17.42	5
P98063	BMP1	Bone morphogenetic protein 1	17.34	10	16.96	7	17.38	7
Q4KMM3	OXR1	Oxidation resistance protein 1	16.46	5	16.96	6
Q8R050	GSPT1	Eukaryotic peptide chain release factor GTP-binding subunit ERF3A	15.68	2	16.96	5
P21279	GNAQ	Guanine nucleotide-binding protein G(q) subunit alpha			16.96	7
Q99LB6	MAT2B	Methionine adenosyltransferase 2 subunit beta			16.96	4
Q9CXF4	TBC1D15	TBC1 domain family member 15			16.96	3
Q8BRN9	CC2D1B	Coiled-coil and C2 domain-containing protein 1B			16.96	2
Q80ZA4	PKHD1L1	Fibrocystin-L	17.1	6	16.95	3
Q68FH4	GALK2	N-acetylgalactosamine kinase	15.51	2	16.95	3
Q921M7	FAM49B	Protein FAM49B			16.94	4	13.89	2
Q8BP56	ATHL1	Acid trehalase-like protein 1			16.94	4
P30275	CKMT1	Creatine kinase U-type, mitochondrial			16.94	2
Q91YN0	D6WSU163E	Protein C12orf4 homolog			16.94	2
P48774	GSTM5	Glutathione S-transferase Mu 5	16.75	4	16.93	4	17.92	4
O70475	UGDH	UDP-glucose 6-dehydrogenase	16.49	4	16.93	5	16.84	5
Q9D0E1	HNRNPM	Heterogeneous nuclear ribonucleoprotein M	19.52	3	16.93	5
Q9JL62	GLTP	Glycolipid transfer protein	16	3	16.93	4
P97484	LILRB3	Leukocyte immunoglobulin-like receptor subfamily B member 3	15.39	2	16.93	2
Q61166	MAPRE1	Microtubule-associated protein RP/EB family member 1	14.89	2	16.93	4
Q99K70	RRAGC	Ras-related GTP-binding protein C	13.93	2	16.93	4
P51660	HSD17B4	Peroxisomal multifunctional enzyme type 2	15.81	2	16.92	6
Q6PGC1	DHX29	ATP-dependent RNA helicase Dhx29			16.92	3
Q9DBG5	PLIN3	Perilipin-3			16.92	4
O08573	LGALS9	Galectin-9			16.92	2
Q60749	KHDRBS1	KH domain-containing, RNA-binding, signal transduction-associated protein 1	15.77	3	16.91	3
Q8BKG3	PTK7	Inactive tyrosine-protein kinase 7			16.91	4
Q8QZT1	ACAT1	Acetyl-CoA acetyltransferase, mitochondrial			16.91	4
Q8CHC4	SYNJ1	Synaptojanin-1	17.13	6	16.9	5	14.15	2
P28656	NAP1L1	Nucleosome assembly protein 1-like 1	18.54	6	16.9	3	13.89	2
Q3UKJ7	SMU1	WD40 repeat-containing protein SMU1	15.98	2	16.9	4
Q9CZ44	NSFL1C	NSFL1 cofactor p47	15.6	3	16.9	6
Q9JK48	SH3GLB1	Endophilin-B1	15.14	3	16.9	2
Q99J83	ATG5	Autophagy protein 5			16.9	3
Q9JHP7	KDELC1	KDEL motif-containing protein 1	16.91	7	16.89	4	15.75	5
Q61549	EMR1	EGF-like module-containing mucin-like hormone receptor-like 1	17.85	4	16.88	4
Q3V1L4	NT5C2	Cytosolic purine 5'-nucleotidase	15.82	2	16.88	4
Q8BG07	PLD4	Phospholipase D4			16.88	3
A2AJK6	CHD7	Chromodomain-helicase-DNA-binding protein 7			16.88	2
Q9R062	GYG1	Glycogenin-1	16.99	5	16.87	3
P15105	GLUL	Glutamine synthetase	16.9	2	16.87	3
Q8VC12	UROC1	Urocanate hydratase	16.09	3	16.86	4	14.75	2
Q60668	HNRNPD	Heterogeneous nuclear ribonucleoprotein D0	16.3	3	16.86	5
Q60716	P4HA2	Prolyl 4-hydroxylase subunit alpha-2			16.85	6
Q9CXY6	ILF2	Interleukin enhancer-binding factor 2	17.16	4	16.84	7	14.73	2
Q8R123	FLAD1	FAD synthase	14.38	2	16.84	6
P59470	POLR3B	DNA-directed RNA polymerase III subunit RPC2			16.84	3
Q9EPU0	UPF1	Regulator of nonsense transcripts 1	16.01	3	16.83	8
Q9DBF1	ALDH7A1	Alpha-aminoadipic semialdehyde dehydrogenase	14.54	3	16.83	5
Q9QVP9	PTK2B	Protein-tyrosine kinase 2-beta			16.83	5
P54729	NUB1	NEDD8 ultimate buster 1			16.83	4
O70439	STX7	Syntaxin-7			16.83	4
Q8K3W0	BRE	BRCA1-A complex subunit BRE	15.22	2	16.82	4
Q99KE1	ME2	NAD-dependent malic enzyme, mitochondrial			16.82	5
P51912	SLC1A5	Neutral amino acid transporter B(0)			16.81	4
P41241	CSK	Tyrosine-protein kinase CSK	15.59	3	16.8	5	15.45	2
Q04592	PCSK5	Proprotein convertase subtilisin/kexin type 5	16	2	16.8	4	14.97	2
Q9R118	HTRA1	Serine protease HTRA1	15.27	2	16.8	6	14.47	2
Q64442	SORD	Sorbitol dehydrogenase	17.38	3	16.79	3	15.44	2
Q922U2	KRT5	Keratin, type II cytoskeletal 5			16.79	2	13.48	2
P35569	IRS1	Insulin receptor substrate 1			16.79	3
Q8R5A3	APBB1IP	Amyloid beta A4 precursor protein-binding family B member 1-interacting protein	16.09	3	16.78	4	13.93	2
Q61655	DDX19A	ATP-dependent RNA helicase DDX19A	15.95	2	16.78	4
Q3UH53	SDK1	Protein sidekick-1			16.78	3
O54782	MAN2B2	Epididymis-specific alpha-mannosidase			16.78	5
P14576	SRP54	Signal recognition particle 54 kDa protein			16.78	5
Q91X52	DCXR	L-xylulose reductase	15.85	3	16.77	4
P47811	MAPK14	Mitogen-activated protein kinase 14	15	3	16.77	2
O70507	HCN4	Potassium/sodium hyperpolarization-activated cyclic nucleotide-gated channel 4			16.77	2
Q8K4Z3	APOA1BP	NAD(P)H-hydrate epimerase	15.46	2	16.76	4	15.94	2
O08539	BIN1	Myc box-dependent-interacting protein 1	16.66	5	16.76	4
Q9JLV6	PNKP	Bifunctional polynucleotide phosphatase/kinase	16.25	4	16.76	5
Q05895	THBS3	Thrombospondin-3	15.74	2	16.75	4
Q501J6	DDX17	Probable ATP-dependent RNA helicase DDX17			16.75	4
B2RUP2	UNC13D	Protein unc-13 homolog D			16.75	2
Q8VI75	IPO4	Importin-4			16.74	5
Q9D1P4	CHORDC1	Cysteine and histidine-rich domain-containing protein 1			16.74	6
O70325	GPX4	Phospholipid hydroperoxide glutathione peroxidase, mitochondrial			16.74	2
Q8BH00	ALDH8A1	Aldehyde dehydrogenase family 8 member A1	16.82	3	16.73	2
Q9WTI7	MYO1C	Unconventional myosin-Ic	14.81	2	16.73	6
Q9CZ28	SNF8	Vacuolar-sorting protein SNF8			16.73	4
Q71LX4	TLN2	Talin-2			16.73	2
P08775	POLR2A	DNA-directed RNA polymerase II subunit RPB1	13.8	2	16.72	8
Q8BWM0	PTGES2	Prostaglandin E synthase 2	15.48	2	16.71	5
Q62418	DBNL	Drebrin-like protein	15.13	3	16.71	5
Q5SQX6	CYFIP2	Cytoplasmic FMR1-interacting protein 2			16.71	4
Q8BVG4	DPP9	Dipeptidyl peptidase 9			16.7	3
Q91VR5	DDX1	ATP-dependent RNA helicase DDX1			16.7	3
Q9CR26	VTA1	Vacuolar protein sorting-associated protein VTA1 homolog	16.61	4	16.69	4	14	2
Q9Z0X1	AIFM1	Apoptosis-inducing factor 1, mitochondrial	14.55	2	16.69	5
Q8BH69	SEPHS1	Selenide, water dikinase 1			16.68	2	16.2	3
O54754	AOX1	Aldehyde oxidase 1			16.68	2
Q9D0M1	PRPSAP1	Phosphoribosyl pyrophosphate synthase-associated protein 1			16.68	5
O35598	ADAM10	Disintegrin and metalloproteinase domain-containing protein 10	18.09	8	16.67	4	15.35	2
Q9JLI6	SCLY	Selenocysteine lyase	16.03	2	16.67	5
Q99LD9	EIF2B2	Translation initiation factor eIF-2B subunit beta	15.38	2	16.67	3
Q9WV85	NME3	Nucleoside diphosphate kinase 3	17.84	2	16.66	2
Q6PDH0	PHLDB1	Pleckstrin homology-like domain family B member 1			16.66	2
Q91Z67	SRGAP2	SLIT-ROBO Rho GTPase-activating protein 2	16.77	3	16.65	5	16.5	2
Q60866	PTER	Phosphotriesterase-related protein			16.65	3
Q6R0H7	GNAS	Guanine nucleotide-binding protein G(s) subunit alpha isoforms XLas			16.65	3
Q8VEH3	ARL8A	ADP-ribosylation factor-like protein 8A	16.95	2	16.64	3
Q61599	ARHGDIB	Rho GDP-dissociation inhibitor 2	16.92	3	16.64	3
Q91YW3	DNAJC3	DnaJ homolog subfamily C member 3	15.76	3	16.63	3
P49935	CTSH	Pro-cathepsin H	15.36	2	16.63	2
Q8C7R4	UBA6	Ubiquitin-like modifier-activating enzyme 6			16.63	4
Q80X95	RRAGA	Ras-related GTP-binding protein A			16.63	3
Q9Z0S1	BPNT1	3'(2'),5'-bisphosphate nucleotidase 1			16.62	3	15.5	2
Q6KAR6	EXOC3	Exocyst complex component 3			16.62	4
P34022	RANBP1	Ran-specific GTPase-activating protein			16.62	3
A2APV2	FMNL2	Formin-like protein 2			16.62	3
Q8CI04	COG3	Conserved oligomeric Golgi complex subunit 3	15.84	3	16.61	3
Q8BWG8	ARRB1	Beta-arrestin-1			16.61	4
Q8BMA6	SRP68	Signal recognition particle subunit SRP68			16.59	5
P97807	FH	Fumarate hydratase, mitochondrial			16.58	5	14.13	2
P32067	SSB	Lupus La protein homolog	18.24	3	16.58	4
O89112	LANCL1	LanC-like protein 1			16.58	3
O35343	KPNA4	Importin subunit alpha-3			16.58	4
P04202	TGFB1	Transforming growth factor beta-1	16.47	2	16.57	3	14.17	2
Q62419	SH3GL1	Endophilin-A2			16.57	3
Q03172	HIVEP1	Zinc finger protein 40			16.56	3	17.35	2
Q3V0K9	PLS1	Plastin-1	15.42	2	16.56	2
Q9JKB1	UCHL3	Ubiquitin carboxyl-terminal hydrolase isozyme L3	14.2	2	16.55	3
Q7TPV4	MYBBP1A	Myb-binding protein 1A			16.55	5
Q9Z2X2	PSMD10	26S proteasome non-ATPase regulatory subunit 10			16.55	4
Q8C2E7	KIAA0196	WASH complex subunit strumpellin			16.54	6
Q9D071	MMS19	MMS19 nucleotide excision repair protein homolog			16.53	4
Q9DCT1	AKR1E2	1,5-anhydro-D-fructose reductase			16.52	3
O35305	TNFRSF11A	Tumor necrosis factor receptor superfamily member 11A			16.51	4	14.72	2
Q58A65	SPAG9	C-Jun-amino-terminal kinase-interacting protein 4	15.74	3	16.51	4
Q9EQQ9	MGEA5	Protein O-GlcNAcase	16.39	3	16.5	4	13.82	2
Q9CQ92	FIS1	Mitochondrial fission 1 protein	14.61	2	16.5	4
P00493	HPRT1	Hypoxanthine-guanine phosphoribosyltransferase			16.5	3
P70180	NPR3	Atrial natriuretic peptide receptor 3	15.81	2	16.49	2
Q80W47	WIPI2	WD repeat domain phosphoinositide-interacting protein 2			16.49	3
P28660	NCKAP1	Nck-associated protein 1			16.49	3
Q9R0M6	RAB9A	Ras-related protein Rab-9A			16.49	2
Q9D898	ARPC5L	Actin-related protein 2/3 complex subunit 5-like protein			16.49	2
Q91YR1	TWF1	Twinfilin-1	14.9	2	16.48	2	15.12	2
Q91VJ4	STK38	Serine/threonine-protein kinase 38			16.48	4	14.37	2
P68134	ACTA1	Actin, alpha skeletal muscle	16.37	2	16.48	2
P51863	ATP6V0D1	V-type proton ATPase subunit d 1			16.48	4
Q64516	GK	Glycerol kinase			16.48	3
Q8CH77	NAV1	Neuron navigator 1			16.47	2
P14602	HSPB1	Heat shock protein beta-1			16.47	2
Q8CI51	PDLIM5	PDZ and LIM domain protein 5			16.46	2	13.94	2
Q9D964	GATM	Glycine amidinotransferase, mitochondrial	16.18	3	16.46	2
Q99P31	HSPBP1	Hsp70-binding protein 1	15.8	3	16.46	2
P70303	CTPS2	CTP synthase 2			16.46	3
E9Q735	UBE4A	Ubiquitin conjugation factor E4 A			16.45	5
Q9Z1X4	ILF3	Interleukin enhancer-binding factor 3			16.45	4
Q3ULJ0	GPD1L	Glycerol-3-phosphate dehydrogenase 1-like protein			16.44	3	14.2	2
Q9DBR3	ARMC8	Armadillo repeat-containing protein 8			16.44	2
P62204	CALM1	Calmodulin			16.43	2
P50429	ARSB	Arylsulfatase B			16.43	3
Q8C754	VPS52	Vacuolar protein sorting-associated protein 52 homolog	17.99	3	16.42	2
Q99K41	EMILIN1	EMILIN-1	13.69	2	16.42	5
P38647	HSPA9	Stress-70 protein, mitochondrial			16.42	4
Q60676	PPP5C	Serine/threonine-protein phosphatase 5			16.42	5
Q7TT37	IKBKAP	Elongator complex protein 1			16.42	4
A2AGT5	CKAP5	Cytoskeleton-associated protein 5	14.91	3	16.41	4	18.3	3
P54751	ST3GAL1	CMP-N-acetylneuraminate-beta-galactosamide-alpha-2,3-sialyltransferase 1	18.06	4	16.41	2
O08807	PRDX4	Peroxiredoxin-4			16.41	3
P11247	MPO	Myeloperoxidase			16.4	5	16.29	5
Q8CFE4	SCYL2	SCY1-like protein 2	15.72	2	16.4	2
Q7TMY8	HUWE1	E3 ubiquitin-protein ligase HUWE1	16.96	6	16.39	6	14.26	3
Q5XPI3	RNF123	E3 ubiquitin-protein ligase RNF123			16.39	4
Q1HFZ0	NSUN2	tRNA (cytosine(34)-C(5))-methyltransferase			16.39	4
Q3TDD9	PPP1R21	Protein phosphatase 1 regulatory subunit 21			16.39	6
P70700	POLR1B	DNA-directed RNA polymerase I subunit RPA2			16.39	2
Q60996	PPP2R5C	Serine/threonine-protein phosphatase 2A 56 kDa regulatory subunit gamma isoform	16.11	3	16.38	3	12.91	2
O70194	EIF3D	Eukaryotic translation initiation factor 3 subunit D	17.51	6	16.38	4
Q9Z1T1	AP3B1	AP-3 complex subunit beta-1			16.38	5
P70158	SMPDL3A	Acid sphingomyelinase-like phosphodiesterase 3a			16.38	3
P46737	BRCC3	Lys-63-specific deubiquitinase BRCC36			16.38	3
O35737	HNRNPH1	Heterogeneous nuclear ribonucleoprotein H			16.37	3
P51125	CAST	Calpastatin			16.37	2
P53657	PKLR	Pyruvate kinase PKLR	16.22	2	16.36	2	14.78	2
Q8K1R7	NEK9	Serine/threonine-protein kinase Nek9	15.36	2	16.36	2
Q9JIW9	RALB	Ras-related protein Ral-B	15.09	2	16.36	4
Q99L04	DHRS1	Dehydrogenase/reductase SDR family member 1			16.36	4
Q99JX3	GORASP2	Golgi reassembly-stacking protein 2			16.36	3
P61028	RAB8B	Ras-related protein Rab-8B			16.35	4	15.47	3
Q6PDQ2	CHD4	Chromodomain-helicase-DNA-binding protein 4	16.74	2	16.35	3
Q64261	CDK6	Cyclin-dependent kinase 6	15.72	2	16.34	4
Q8R2H9	PHOSPHO1	Phosphoethanolamine/phosphocholine phosphatase	14.33	2	16.34	2
Q8CG76	AKR7A2	Aflatoxin B1 aldehyde reductase member 2			16.34	4
Q6P542	ABCF1	ATP-binding cassette sub-family F member 1			16.34	3
Q6P5E4	UGGT1	UDP-glucose:glycoprotein glucosyltransferase 1	16.17	3	16.33	3
Q60855	RIPK1	Receptor-interacting serine/threonine-protein kinase 1	15.99	2	16.33	3
Q9CQ80	VPS25	Vacuolar protein-sorting-associated protein 25	15.38	2	16.33	3
Q01149	COL1A2	Collagen alpha-2(I) chain	16.71	3	16.32	2	16.89	4
P62305	SNRPE	Small nuclear ribonucleoprotein E	15.7	2	16.32	3
Q9WTR1	TRPV2	Transient receptor potential cation channel subfamily V member 2			16.32	4
Q7TQK5	CCDC93	Coiled-coil domain-containing protein 93	15.49	3	16.31	4
Q8C0E2	VPS26B	Vacuolar protein sorting-associated protein 26B	15.02	2	16.31	5
Q9R0Q8	CLEC4E	C-type lectin domain family 4 member E			16.31	3
O35448	PPT2	Lysosomal thioesterase PPT2			16.31	2
Q91YE6	IPO9	Importin-9	14.49	3	16.3	5
P62075	TIMM13	Mitochondrial import inner membrane translocase subunit Tim13			16.3	3
Q91WC0	SETD3	Histone-lysine N-methyltransferase setd3			16.3	3
E9Q555	RNF213	E3 ubiquitin-protein ligase RNF213			16.3	2
P97447	FHL1	Four and a half LIM domains protein 1	14.98	2	16.29	2	14.74	3
Q7M6Y3	PICALM	Phosphatidylinositol-binding clathrin assembly protein	14.8	2	16.29	3	14.73	2
Q8R5H1	USP15	Ubiquitin carboxyl-terminal hydrolase 15	17.18	4	16.28	3
Q9JII5	DAZAP1	DAZ-associated protein 1	15.12	2	16.28	3
Q61595	KTN1	Kinectin	15.92	2	16.27	4
Q6PEB6	MOB4	MOB-like protein phocein	14.63	2	16.27	4
P43274	HIST1H1E	Histone H1.4			16.27	2
Q9R1T4	2012-09-05	Septin-6			16.27	2
Q9QUJ7	ACSL4	Long-chain-fatty-acid--CoA ligase 4			16.26	5	16.04	3
Q7TMQ7	WDR91	WD repeat-containing protein 91	14.74	2	16.26	4
P29758	OAT	Ornithine aminotransferase, mitochondrial			16.26	3
Q9QYJ3	DNAJB1	DnaJ homolog subfamily B member 1			16.26	2
Q61239	FNTA	Protein farnesyltransferase/geranylgeranyltransferase type-1 subunit alpha	14.65	2	16.25	3
Q3UM29	COG7	Conserved oligomeric Golgi complex subunit 7			16.23	4
Q02788	COL6A2	Collagen alpha-2(VI) chain			16.22	3
P99027	RPLP2	60S acidic ribosomal protein P2	17.32	4	16.21	3
Q8BLX7	COL16A1	Collagen alpha-1(XVI) chain			16.21	3
Q9CZ42	CARKD	ATP-dependent (S)-NAD(P)H-hydrate dehydratase			16.21	3
P62317	SNRPD2	Small nuclear ribonucleoprotein Sm D2			16.21	2
Q91VW3	SH3BGRL3	SH3 domain-binding glutamic acid-rich-like protein 3			16.21	2
Q9DBT5	AMPD2	AMP deaminase 2	15.81	2	16.2	4
O88569	HNRNPA2B1	Heterogeneous nuclear ribonucleoproteins A2/B1	15.59	3	16.2	3
O70145	NCF2	Neutrophil cytosol factor 2	15.22	2	16.2	3
Q9JKC8	AP3M1	AP-3 complex subunit mu-1	15.04	2	16.2	3
P16015	CA3	Carbonic anhydrase 3			16.2	2
Q8BH04	PCK2	Phosphoenolpyruvate carboxykinase [GTP], mitochondrial	15.22	2	16.19	3	15.7	3
P97310	MCM2	DNA replication licensing factor MCM2	15.55	3	16.18	3
Q5SWU9	ACACA	Acetyl-CoA carboxylase 1	14.44	2	16.18	3
P35282	RAB21	Ras-related protein Rab-21	13.71	2	16.18	3
Q8K400	STXBP5	Syntaxin-binding protein 5			16.18	2
Q61937	NPM1	Nucleophosmin	19.52	6	16.17	3
Q02819	NUCB1	Nucleobindin-1	16.09	3	16.17	3
P62852	RPS25	40S ribosomal protein S25			16.17	2
Q9JK38	GNPNAT1	Glucosamine 6-phosphate N-acetyltransferase	15.58	2	16.16	2	14.87	2
Q9CQW9	IFITM3	Interferon-induced transmembrane protein 3	17.54	4	16.16	3	14.44	2
Q9EQH2	ERAP1	Endoplasmic reticulum aminopeptidase 1	16.2	4	16.16	4
Q6PGF7	EXOC8	Exocyst complex component 8	15.29	2	16.16	5
Q91W50	CSDE1	Cold shock domain-containing protein E1			16.16	4
Q8K3H0	APPL1	DCC-interacting protein 13-alpha	16.79	5	16.15	3
O88597	BECN1	Beclin-1	14.71	2	16.15	2
P41216	ACSL1	Long-chain-fatty-acid--CoA ligase 1			16.14	3
Q8R059	GALE	UDP-glucose 4-epimerase			16.13	3	15.51	3
P25911	LYN	Tyrosine-protein kinase Lyn	16.15	3	16.13	3
Q06194	F8	Coagulation factor VIII	16.03	2	16.13	2
Q6X893	SLC44A1	Choline transporter-like protein 1			16.13	4
Q8K0G5	TSSC1	Protein TSSC1			16.13	2
P70122	SBDS	Ribosome maturation protein SBDS	16.98	4	16.12	3
Q61879	MYH10	Myosin-10			16.12	4
Q08642	PADI2	Protein-arginine deiminase type-2			16.12	3
Q71FD7	FBLIM1	Filamin-binding LIM protein 1			16.12	2
Q9CQM9	GLRX3	Glutaredoxin-3			16.12	2
P70698	CTPS1	CTP synthase 1			16.12	2
Q8C166	CPNE1	Copine-1			16.11	3
Q9JHU9	ISYNA1	Inositol-3-phosphate synthase 1			16.11	3
P51807	DYNLT1	Dynein light chain Tctex-type 1			16.11	2
Q3UH60	DIP2B	Disco-interacting protein 2 homolog B			16.1	2	13.91	2
Q61282	ACAN	Aggrecan core protein			16.1	2
Q9CX00	IST1	IST1 homolog			16.1	2
Q6PD19		UPF0668 protein C10orf76 homolog			16.1	2
O09110	MAP2K3	Dual specificity mitogen-activated protein kinase kinase 3			16.09	3
Q8BVQ5	PPME1	Protein phosphatase methylesterase 1			16.08	2
Q6IRU2	TPM4	Tropomyosin alpha-4 chain	15.82	3	16.07	2
Q60967	PAPSS1	Bifunctional 3'-phosphoadenosine 5'-phosphosulfate synthase 1	14.32	2	16.07	5
P05201	GOT1	Aspartate aminotransferase, cytoplasmic			16.07	3
Q61187	TSG101	Tumor susceptibility gene 101 protein	16.52	3	16.06	3
Q9QZ06	TOLLIP	Toll-interacting protein			16.06	2
Q9QXX0	JAG1	Protein jagged-1	15.94	2	16.05	3
P52624	UPP1	Uridine phosphorylase 1			16.05	2
P13439	UMPS	Uridine 5'-monophosphate synthase	17.26	4	16.04	2
Q69ZN7	MYOF	Myoferlin			16.04	5
Q9R1T2	SAE1	SUMO-activating enzyme subunit 1			16.04	3
Q8BG94	COMMD7	COMM domain-containing protein 7			16.04	2
P47791	GSR	Glutathione reductase, mitochondrial			16.03	2	14.8	2
P00920	CA2	Carbonic anhydrase 2			16.03	3	13.69	2
Q61554	FBN1	Fibrillin-1	15.99	4	16.03	3
Q9D0L8	RNMT	mRNA cap guanine-N7 methyltransferase			16.03	3
Q8K2Q0	COMMD9	COMM domain-containing protein 9			16.03	3
Q91XE9	CREB3L3	Cyclic AMP-responsive element-binding protein 3-like protein 3			16.03	2
Q2NL51	GSK3A	Glycogen synthase kinase-3 alpha			16.02	3
P70248	MYO1F	Unconventional myosin-If			16.02	3
P61759	VBP1	Prefoldin subunit 3			16.02	2
Q9D6F9	TUBB4A	Tubulin beta-4A chain	15.55	2	16.01	2	15.31	2
Q8CHH9	2012-09-07	Septin-8	15.11	2	16.01	3
Q3UZ39	LRRFIP1	Leucine-rich repeat flightless-interacting protein 1	16.12	3	16	2
P97760	POLR2C	DNA-directed RNA polymerase II subunit RPB3	14.52	2	16	2
P10922	H1F0	Histone H1.0			16	3
Q6IFX2	KRT42	Keratin, type I cytoskeletal 42			16	2
Q9CZY3	UBE2V1	Ubiquitin-conjugating enzyme E2 variant 1	15.95	2	15.99	2
Q80U56	AVL9	Late secretory pathway protein AVL9 homolog	15.48	3	15.99	4
P70695	FBP2	Fructose-1,6-bisphosphatase isozyme 2	16.89	2	15.98	2	17.5	2
Q61035	HARS	Histidine--tRNA ligase, cytoplasmic	15.24	3	15.98	3
P61255	RPL26	60S ribosomal protein L26			15.98	3
Q61543	GLG1	Golgi apparatus protein 1			15.97	5	15.61	3
P62843	RPS15	40S ribosomal protein S15			15.97	2
Q3UYV9	NCBP1	Nuclear cap-binding protein subunit 1			15.96	3
Q8R5A6	TBC1D22A	TBC1 domain family member 22A			15.96	2
Q9CWL2	CASZ1	Zinc finger protein castor homolog 1			15.96	2
Q5SXY1	SPECC1	Cytospin-B			15.96	2
Q8R1A4	DOCK7	Dedicator of cytokinesis protein 7			15.95	5
Q9JIK5	DDX21	Nucleolar RNA helicase 2			15.95	2
Q9Z148	EHMT2	Histone-lysine N-methyltransferase EHMT2			15.95	2
Q99JF5	MVD	Diphosphomevalonate decarboxylase			15.95	2
Q9DBH5	LMAN2	Vesicular integral-membrane protein VIP36			15.94	3
Q9CZ52	ANTXR1	Anthrax toxin receptor 1			15.94	2
Q8VEH5	EPM2AIP1	EPM2A-interacting protein 1			15.94	2
Q8BX70	VPS13C	Vacuolar protein sorting-associated protein 13C	16.52	5	15.93	3
Q3UPH1	PRRC1	Protein PRRC1	15.37	2	15.93	2
Q91ZR2	SNX18	Sorting nexin-18			15.93	3
Q9DB77	UQCRC2	Cytochrome b-c1 complex subunit 2, mitochondrial			15.93	3
Q9CX56	PSMD8	26S proteasome non-ATPase regulatory subunit 8			15.93	2
Q62426	CSTB	Cystatin-B			15.92	2
P15327	BPGM	Bisphosphoglycerate mutase	17.7	2	15.91	2	16.04	2
O70251	EEF1B	Elongation factor 1-beta			15.91	2
P47713	PLA2G4A	Cytosolic phospholipase A2			15.91	2
P17156	HSPA2	Heat shock-related 70 kDa protein 2			15.9	3
P97390	VPS45	Vacuolar protein sorting-associated protein 45			15.89	3
P32233	DRG1	Developmentally-regulated GTP-binding protein 1			15.89	3
Q80YV4	PANK4	Pantothenate kinase 4			15.88	3	14.75	3
Q9QYJ0	DNAJA2	DnaJ homolog subfamily A member 2	16.71	3	15.88	3
Q9D8N2	FAM45A	Protein FAM45A	14.8	2	15.88	3
O88428	PAPSS2	Bifunctional 3'-phosphoadenosine 5'-phosphosulfate synthase 2	14.7	2	15.88	2
P42232	STAT5B	Signal transducer and activator of transcription 5B			15.88	3
Q8BJU0	SGTA	Small glutamine-rich tetratricopeptide repeat-containing protein alpha			15.88	2
P49312	HNRNPA1	Heterogeneous nuclear ribonucleoprotein A1			15.88	4
Q8C547	HEATR5B	HEAT repeat-containing protein 5B			15.87	4
P47857	PFKM	ATP-dependent 6-phosphofructokinase, muscle type			15.87	3
P58044	IDI1	Isopentenyl-diphosphate Delta-isomerase 1			15.87	3
O55023	IMPA1	Inositol monophosphatase 1			15.87	2
Q9DBS5	KLC4	Kinesin light chain 4			15.87	2
Q8R4G6	MGAT5	Alpha-1,6-mannosylglycoprotein 6-beta-N-acetylglucosaminyltransferase A	17.18	4	15.86	3
Q8K1X1	WDR11	WD repeat-containing protein 11	16.18	4	15.86	5
P48722	HSPA4L	Heat shock 70 kDa protein 4L			15.86	4
Q8VCF0	MAVS	Mitochondrial antiviral-signaling protein			15.86	3
O70492	SNX3	Sorting nexin-3			15.86	2
Q91VT4	CBR4	Carbonyl reductase family member 4			15.85	2
P97823	LYPLA1	Acyl-protein thioesterase 1	14.89	2	15.84	2	15.49	2
Q9R190	MTA2	Metastasis-associated protein MTA2	15.19	2	15.83	4
Q91VR8	BRK1	Protein BRICK1			15.83	2
Q6Q899	DDX58	Probable ATP-dependent RNA helicase DDX58	18.74	4	15.82	3
Q9D020	NT5C3A	Cytosolic 5'-nucleotidase 3A			15.82	3
Q91ZA3	PCCA	Propionyl-CoA carboxylase alpha chain, mitochondrial			15.82	3
P14211	CALR	Calreticulin	16.92	4	15.81	3	17.86	6
P31324	PRKAR2B	cAMP-dependent protein kinase type II-beta regulatory subunit	17.13	4	15.81	4
Q8R0H9	GGA1	ADP-ribosylation factor-binding protein GGA1			15.81	4
Q60787	LCP2	Lymphocyte cytosolic protein 2			15.81	2
Q6NSR8	NPEPL1	Probable aminopeptidase NPEPL1	15.83	3	15.8	2
Q8CJG0	AGO2	Protein argonaute-2			15.8	3
P62774	MTPN	Myotrophin	15.47	2	15.79	2
G5E829	ATP2B1	Plasma membrane calcium-transporting ATPase 1			15.79	2
Q8R3S6	EXOC1	Exocyst complex component 1			15.79	3
Q9CRA5	GOLPH3	Golgi phosphoprotein 3			15.79	2
P36993	PPM1B	Protein phosphatase 1B			15.78	3
Q80U87	USP8	Ubiquitin carboxyl-terminal hydrolase 8			15.78	2
Q80UJ7	RAB3GAP1	Rab3 GTPase-activating protein catalytic subunit			15.78	3
Q8R0X7	SGPL1	Sphingosine-1-phosphate lyase 1			15.78	3
Q9R182	ANGPTL3	Angiopoietin-related protein 3	13.99	2	15.77	2
P62482	KCNAB2	Voltage-gated potassium channel subunit beta-2	14.76	2	15.76	3
Q8BUB4	WDFY2	WD repeat and FYVE domain-containing protein 2			15.76	3
Q3UVL4	VPS51	Vacuolar protein sorting-associated protein 51 homolog	17.43	2	15.75	2
P06800	PTPRC	Receptor-type tyrosine-protein phosphatase C			15.75	2
O54865	GUCY1B3	Guanylate cyclase soluble subunit beta-1			15.75	3
Q8VDF3	DAPK2	Death-associated protein kinase 2			15.75	2
P62897	CYCS	Cytochrome c, somatic			15.75	3
Q8BGC4	ZADH2	Zinc-binding alcohol dehydrogenase domain-containing protein 2			15.75	2
Q06806	TIE1	Tyrosine-protein kinase receptor Tie-1	18.19	4	15.74	2	16.31	4
P58389	PPP2R4	Serine/threonine-protein phosphatase 2A activator	15.7	2	15.74	2
Q9D8T2	GSDMDC1	Gasdermin-D			15.74	2
Q921G6	LRCH4	Leucine-rich repeat and calponin homology domain-containing protein 4			15.73	3
Q61820	RASL2-9	GTP-binding nuclear protein Ran, testis-specific isoform			15.73	2
O88322	NID2	Nidogen-2			15.72	2	14.07	2
Q921L5	COG2	Conserved oligomeric Golgi complex subunit 2	16.3	3	15.72	3
Q63829	COMMD3	COMM domain-containing protein 3	15.04	2	15.72	2
Q9ES74	NEK7	Serine/threonine-protein kinase Nek7	15.03	2	15.72	3
P02468	LAMC1	Laminin subunit gamma-1			15.72	3
Q8CHP8	PGP	Phosphoglycolate phosphatase			15.71	2	14.66	2
Q9D6Z1	NOP56	Nucleolar protein 56	20.67	3	15.71	2
P28867	PRKCD	Protein kinase C delta type	16.54	5	15.71	2
Q6DFW4	NOP58	Nucleolar protein 58			15.71	4
Q61823	PDCD4	Programmed cell death protein 4			15.71	3
Q3UDP0	WDR41	WD repeat-containing protein 41			15.71	3
Q3UMB9	KIAA1033	WASH complex subunit 7			15.71	2
Q9JJA4	WDR12	Ribosome biogenesis protein WDR12			15.71	2
Q78HU3	MVB12A	Multivesicular body subunit 12A			15.71	2
P59708	SF3B6	Splicing factor 3B subunit 6			15.71	2
P70315	WAS	Wiskott-Aldrich syndrome protein homolog			15.7	4
Q9JIY5	HTRA2	Serine protease HTRA2, mitochondrial	18.74	3	15.69	2
Q8BIJ7	RUFY1	RUN and FYVE domain-containing protein 1	15.2	2	15.69	3
Q9Z204	HNRNPC	Heterogeneous nuclear ribonucleoproteins C1/C2	16.71	3	15.68	2
Q80Y81	ELAC2	Zinc phosphodiesterase ELAC protein 2			15.68	4
Q62384	ZPR1	Zinc finger protein ZPR1			15.68	2
P47809	MAP2K4	Dual specificity mitogen-activated protein kinase kinase 4			15.68	3
Q8BQ30	PPP1R18	Phostensin			15.68	2
Q80TY0	FNBP1	Formin-binding protein 1			15.67	3
Q9CQI7	SNRPB2	U2 small nuclear ribonucleoprotein B''			15.67	2
Q8VDP4	CCAR2	Cell cycle and apoptosis regulator protein 2			15.66	2
A1L314	MPEG1	Macrophage-expressed gene 1 protein			15.66	3
Q6PHN9	RAB35	Ras-related protein Rab-35	15.89	2	15.64	2	14.05	2
O35382	EXOC4	Exocyst complex component 4			15.64	5
Q6PF93	PIK3C3	Phosphatidylinositol 3-kinase catalytic subunit type 3			15.64	3
P62751	RPL23A	60S ribosomal protein L23a			15.64	2
Q6PB93	GALNT2	Polypeptide N-acetylgalactosaminyltransferase 2			15.63	3
O35405	PLD3	Phospholipase D3			15.62	2
Q922E4	PCYT2	Ethanolamine-phosphate cytidylyltransferase			15.62	2
Q3TPX4	EXOC5	Exocyst complex component 5			15.61	3
Q8C052	MAP1S	Microtubule-associated protein 1S			15.61	3
P97369	NCF4	Neutrophil cytosol factor 4	16.31	2	15.6	3
Q6ZQ08	CNOT1	CCR4-NOT transcription complex subunit 1	15.86	2	15.6	3
Q8VBW6	NAE1	NEDD8-activating enzyme E1 regulatory subunit	15.82	3	15.6	2
Q8C7U7	GALNT6	Polypeptide N-acetylgalactosaminyltransferase 6			15.6	4
Q07417	ACADS	Short-chain specific acyl-CoA dehydrogenase, mitochondrial			15.59	3
Q8VD65	PIK3R4	Phosphoinositide 3-kinase regulatory subunit 4			15.59	4
Q9QZB7	ACTR10	Actin-related protein 10			15.59	2
Q9CSH3	DIS3	Exosome complex exonuclease RRP44	16.21	3	15.58	3
O88632	SEMA3F	Semaphorin-3F			15.58	3
Q6PE01	SNRNP40	U5 small nuclear ribonucleoprotein 40 kDa protein			15.58	3
P38060	HMGCL	Hydroxymethylglutaryl-CoA lyase, mitochondrial			15.57	3
P70335	ROCK1	Rho-associated protein kinase 1			15.57	3
Q99KY4	GAK	Cyclin-G-associated kinase			15.57	3
Q8CIF4	BTD	Biotinidase			15.57	2
P35235	PTPN11	Tyrosine-protein phosphatase non-receptor type 11	13.94	2	15.56	4	16.21	5
Q03249	GALT	Galactose-1-phosphate uridylyltransferase	15.43	2	15.55	2
Q9JL26	FMNL1	Formin-like protein 1			15.55	3
Q91W89	MAN2C1	Alpha-mannosidase 2C1			15.55	3
Q00651	ITGA4	Integrin alpha-4	16.7	4	15.54	3
Q8CJ53	TRIP10	Cdc42-interacting protein 4			15.54	2
Q924K8	MTA3	Metastasis-associated protein MTA3			15.54	2
Q91VD9	NDUFS1	NADH-ubiquinone oxidoreductase 75 kDa subunit, mitochondrial			15.53	2
Q80VQ0	ALDH3B1	Aldehyde dehydrogenase family 3 member B1			15.53	2
Q3UHJ0	AAK1	AP2-associated protein kinase 1			15.52	4
Q8K4Z5	SF3A1	Splicing factor 3A subunit 1			15.52	2
P09405	NCL	Nucleolin	18.38	9	15.51	3	16.64	7
P70362	UFD1L	Ubiquitin fusion degradation protein 1 homolog	16.06	3	15.51	2
Q8R3I9	B3GNT8	UDP-GlcNAc:betaGal beta-1,3-N-acetylglucosaminyltransferase 8	15.51	2	15.5	2
P48193	EPB41	Protein 4.1			15.5	2
Q9D051	PDHB	Pyruvate dehydrogenase E1 component subunit beta, mitochondrial			15.49	4
Q91WJ8	FUBP1	Far upstream element-binding protein 1			15.49	3
O35904	PIK3CD	Phosphatidylinositol 4,5-bisphosphate 3-kinase catalytic subunit delta isoform			15.49	2
A2ADY9	DDI2	Protein DDI1 homolog 2			15.49	2
O09044	SNAP23	Synaptosomal-associated protein 23	15.28	3	15.48	3
Q6ZQ88	KDM1A	Lysine-specific histone demethylase 1A			15.48	3
Q61510	TRIM25	E3 ubiquitin/ISG15 ligase TRIM25			15.48	2
Q9JM14	NT5C	5'(3')-deoxyribonucleotidase, cytosolic type			15.48	2
Q9CR16	PPID	Peptidyl-prolyl cis-trans isomerase D			15.48	2
Q9EP69	SACM1L	Phosphatidylinositide phosphatase SAC1			15.47	2
Q2YDW2	MSTO1	Protein misato homolog 1			15.47	2
Q8K012	FNBP1L	Formin-binding protein 1-like			15.47	2
P12804	FGL2	Fibroleukin	16.42	4	15.46	2
Q8C102	GALNT5	Polypeptide N-acetylgalactosaminyltransferase 5			15.45	2
P61965	WDR5	WD repeat-containing protein 5			15.45	2
Q61151	PPP2R5E	Serine/threonine-protein phosphatase 2A 56 kDa regulatory subunit epsilon isoform			15.44	3
Q99KD5	UNC45A	Protein unc-45 homolog A			15.44	2
A6H5Z3	EXOC6B	Exocyst complex component 6B			15.44	2
P60605	UBE2G2	Ubiquitin-conjugating enzyme E2 G2	17.81	4	15.43	2
Q8CCB4	VPS53	Vacuolar protein sorting-associated protein 53 homolog			15.43	2
Q9DCE5	PAK1IP1	p21-activated protein kinase-interacting protein 1			15.43	3
Q8BH43	WASF2	Wiskott-Aldrich syndrome protein family member 2			15.42	2
Q6ZPJ3	UBE2O	E2/E3 hybrid ubiquitin-protein ligase UBE2O			15.42	2
Q9CZU3	SKIV2L2	Superkiller viralicidic activity 2-like 2	16.17	4	15.41	2
Q8BX57	PXK	PX domain-containing protein kinase-like protein			15.41	3
Q3TIX9	USP39	U4/U6.U5 tri-snRNP-associated protein 2			15.41	2
P61226	RAP2B	Ras-related protein Rap-2b			15.39	2
Q6A0A9	FAM120A	Constitutive coactivator of PPAR-gamma-like protein 1			15.39	2
Q05920	PC	Pyruvate carboxylase, mitochondrial			15.38	3
O89110	CASP8	Caspase-8			15.38	2
Q9EST4	PSMG2	Proteasome assembly chaperone 2			15.38	2
P10852	SLC3A2	4F2 cell-surface antigen heavy chain			15.37	2
Q9WV91	PTGFRN	Prostaglandin F2 receptor negative regulator			15.36	2
Q920Q6	MSI2	RNA-binding protein Musashi homolog 2			15.35	2
Q9CZX8	RPS19	40S ribosomal protein S19			15.34	2
Q6PDG5	SMARCC2	SWI/SNF complex subunit SMARCC2			15.34	2
P57784	SNRPA1	U2 small nuclear ribonucleoprotein A'			15.33	2
Q6NZJ6	EIF4G1	Eukaryotic translation initiation factor 4 gamma 1			15.32	2
Q8BZF8	PGM5	Phosphoglucomutase-like protein 5	14.09	2	15.31	3	15.34	3
P17225	PTBP1	Polypyrimidine tract-binding protein 1			15.31	2
P58771	TPM1	Tropomyosin alpha-1 chain			15.29	2	15.38	2
P62918	RPL8	60S ribosomal protein L8			15.29	3
Q9QYG0	NDRG2	Protein NDRG2	16.57	4	15.28	2	16.02	2
P51675	CCR1	C-C chemokine receptor type 1			15.28	2
Q5ND34	WDR81	WD repeat-containing protein 81	15.49	2	15.27	3
Q9DAS9	GNG12	Guanine nucleotide-binding protein G(I)/G(S)/G(O) subunit gamma-12			15.27	2
Q61191	HCFC1	Host cell factor 1			15.27	2
Q8BUV3	GPHN	Gephyrin			15.26	2
Q8BVL3	SNX17	Sorting nexin-17			15.26	2
P62960	YBX1	Nuclease-sensitive element-binding protein 1	15.24	2	15.24	2
Q9QZN4	FBXO6	F-box only protein 6			15.24	2
Q8BKX1	BAIAP2	Brain-specific angiogenesis inhibitor 1-associated protein 2			15.24	2
P52431	POLD1	DNA polymerase delta catalytic subunit			15.23	3
Q8BHG1	NRD1	Nardilysin	15.03	2	15.22	2
P55258	RAB8A	Ras-related protein Rab-8A	17.91	4	15.2	2	16.27	2
Q9CYG7	TOMM34	Mitochondrial import receptor subunit TOM34	15.18	2	15.2	2
Q80XI3	EIF4G3	Eukaryotic translation initiation factor 4 gamma 3	16.89	2	15.18	3
Q80UP5	ANKRD13A	Ankyrin repeat domain-containing protein 13A	14.7	2	15.18	2
Q99J09	WDR77	Methylosome protein 50			15.18	3
Q9DBG7	SRPR	Signal recognition particle receptor subunit alpha			15.18	3
Q6PIP5	NUDCD1	NudC domain-containing protein 1			15.18	2
Q8BRK9	MAN2A2	Alpha-mannosidase 2x			15.18	2
Q62433	NDRG1	Protein NDRG1			15.18	2
O88512	AP1G2	AP-1 complex subunit gamma-like 2			15.18	2
P26231	CTNNA1	Catenin alpha-1			15.17	3
Q9CQF9	PCYOX1	Prenylcysteine oxidase			15.17	2
Q811D0	DLG1	Disks large homolog 1			15.17	2
Q8C6G8	WDR26	WD repeat-containing protein 26	16.11	2	15.16	2
P11688	ITGA5	Integrin alpha-5			15.16	2
Q6ZPQ6	PITPNM2	Membrane-associated phosphatidylinositol transfer protein 2			15.16	2
Q8BVW0	GANC	Neutral alpha-glucosidase C			15.15	2
Q60841	RELN	Reelin	15.68	2	15.14	3	15.47	2
Q8BIJ6	IARS2	Isoleucine--tRNA ligase, mitochondrial			15.14	3
Q91X88	POMGNT1	Protein O-linked-mannose beta-1,2-N-acetylglucosaminyltransferase 1			15.13	2
Q8CCJ3	UFL1	E3 UFM1-protein ligase 1			15.13	2
Q3TC72	FAHD2	Fumarylacetoacetate hydrolase domain-containing protein 2A	15.58	2	15.12	2	14.23	2
P28301	LOX	Protein-lysine 6-oxidase			15.09	2
Q08943	SSRP1	FACT complex subunit SSRP1			15.09	2
Q8BH58	TIPRL	TIP41-like protein			15.07	2
Q3U0V1	KHSRP	Far upstream element-binding protein 2	14.83	2	15.06	2
P70318	TIAL1	Nucleolysin TIAR			15.06	2
Q8BFQ8	PDDC1	Parkinson disease 7 domain-containing protein 1			15.06	2
Q9EP82	WDR4	tRNA (guanine-N(7)-)-methyltransferase non-catalytic subunit WDR4			15.06	2
Q9DC11	PLXDC2	Plexin domain-containing protein 2	16.37	4	15.05	2
Q3U0J8	TBC1D2B	TBC1 domain family member 2B			15.05	2
O35250	EXOC7	Exocyst complex component 7			15.05	2
Q9QZK7	DOK3	Docking protein 3			15.04	2
Q9JHG7	PIK3CG	Phosphatidylinositol 4,5-bisphosphate 3-kinase catalytic subunit gamma isoform			15.02	2
Q9DB60	FAM213B	Prostamide/prostaglandin F synthase			15.02	2
Q8BGW1	FTO	Alpha-ketoglutarate-dependent dioxygenase FTO			15.01	2
Q9WUN2	TBK1	Serine/threonine-protein kinase TBK1			15	3
Q91VK4	ITM2C	Integral membrane protein 2C			15	2
Q8C3J5	DOCK2	Dedicator of cytokinesis protein 2	16.04	2	14.98	3
Q8CFI7	POLR2B	DNA-directed RNA polymerase II subunit RPB2			14.97	3
O89001	CPD	Carboxypeptidase D			14.97	2
Q05D44	EIF5B	Eukaryotic translation initiation factor 5B			14.96	2
O70423	AOC3	Membrane primary amine oxidase			14.96	2
Q8CI71	CCDC132	Coiled-coil domain-containing protein 132			14.95	3
Q9Z2Y8	PROSC	Proline synthase co-transcribed bacterial homolog protein			14.95	2
Q62348	TSN	Translin			14.95	2
Q9CZG3	COMMD8	COMM domain-containing protein 8			14.94	2
Q3U487	HECTD3	E3 ubiquitin-protein ligase HECTD3			14.93	3
Q8C0Z1	ITFG3	Protein ITFG3			14.92	2
Q8BFQ4	WDR82	WD repeat-containing protein 82			14.92	2
Q922R8	PDIA6	Protein disulfide-isomerase A6			14.92	2
Q99MR6	SRRT	Serrate RNA effector molecule homolog	14.56	2	14.89	2
Q3UYH7	ADRBK2	Beta-adrenergic receptor kinase 2			14.89	3
Q8CCN5	BCAS3	Breast carcinoma-amplified sequence 3 homolog			14.89	2
Q3TCH7	CUL4A	Cullin-4A			14.88	3
Q8BXK8	AGAP1	Arf-GAP with GTPase, ANK repeat and PH domain-containing protein 1			14.88	2
P47934	CRAT	Carnitine O-acetyltransferase			14.87	2
O70318	EPB41L2	Band 4.1-like protein 2	16.24	4	14.85	2
Q920V1	B3GALNT1	UDP-GalNAc:beta-1,3-N-acetylgalactosaminyltransferase 1			14.85	2
Q80Y98	DDHD2	Phospholipase DDHD2			14.85	2
Q60675	LAMA2	Laminin subunit alpha-2	17.65	2	14.84	2	14.46	2
O55134	PCDH12	Protocadherin-12	16.17	2	14.84	2
Q62059	VCAN	Versican core protein	15.13	2	14.84	2
Q8VBT9	ASPSCR1	Tether containing UBX domain for GLUT4			14.84	2
O54950	PRKAG1	5'-AMP-activated protein kinase subunit gamma-1			14.84	2
Q8R105	VPS37C	Vacuolar protein sorting-associated protein 37C			14.83	2
Q8R349	CDC16	Cell division cycle protein 16 homolog			14.83	2
Q8K2V6	IPO11	Importin-11			14.82	2
Q9D7X3	DUSP3	Dual specificity protein phosphatase 3			14.82	2
Q99J31	OPHN1	Oligophrenin-1			14.8	3
Q61183	PAPOLA	Poly(A) polymerase alpha			14.76	2
Q91YT0	NDUFV1	NADH dehydrogenase [ubiquinone] flavoprotein 1, mitochondrial			14.76	2
Q99N69	LPXN	Leupaxin	14.61	2	14.75	2
Q9JHS3	LAMTOR2	Ragulator complex protein LAMTOR2			14.75	2
P45952	ACADM	Medium-chain specific acyl-CoA dehydrogenase, mitochondrial			14.74	2
Q99020	HNRNPAB	Heterogeneous nuclear ribonucleoprotein A/B			14.74	2
Q99PV0	PRPF8	Pre-mRNA-processing-splicing factor 8	13.35	2	14.73	3
Q9D0B6	PBDC1	Protein PBDC1			14.73	2
Q8BV57	SSC5D	Soluble scavenger receptor cysteine-rich domain-containing protein SSC5D			14.73	2
Q921W4	CRYZL1	Quinone oxidoreductase-like protein 1			14.72	2
P50608	FMOD	Fibromodulin			14.7	2
Q3USJ8	FCHSD2	F-BAR and double SH3 domains protein 2			14.67	2
Q9DB20	ATP5O	ATP synthase subunit O, mitochondrial			14.65	2
P56959	FUS	RNA-binding protein FUS			14.64	2
O35744	CHIL3	Chitinase-like protein 3			14.64	2
Q9EP89	LACTB	Serine beta-lactamase-like protein LACTB, mitochondrial			14.64	2
P06797	CTSL	Cathepsin L1			14.64	2
Q9D0M0	EXOSC7	Exosome complex exonuclease RRP42			14.64	2
Q8K394	PLCL2	Inactive phospholipase C-like protein 2			14.62	2
P13595	NCAM1	Neural cell adhesion molecule 1			14.61	2
Q3UE31		Uncharacterized protein KIAA0930 homolog			14.6	2
Q8VHN7	GPR98	G-protein coupled receptor 98	15.15	2	14.59	2
Q9EP71	RAI14	Ankycorbin			14.59	2
Q5PRF0	HEATR5A	HEAT repeat-containing protein 5A	17.95	3	14.58	2
P69566	RANBP9	Ran-binding protein 9			14.58	2
P04627	ARAF	Serine/threonine-protein kinase A-Raf			14.56	2
Q8K297	COLGALT1	Procollagen galactosyltransferase 1			14.55	2
Q9DCS2		UPF0585 protein C16orf13 homolog			14.54	2
Q6PGG2	GMIP	GEM-interacting protein			14.53	2
Q3U829	AP5Z1	AP-5 complex subunit zeta-1			14.52	2
Q8K4M5	COMMD1	COMM domain-containing protein 1			14.51	2
Q6V4S5	SDK2	Protein sidekick-2	16.98	5	14.5	2	17.8	5
P42669	PURA	Transcriptional activator protein Pur-alpha			14.49	2
Q8VEJ9	VPS4A	Vacuolar protein sorting-associated protein 4A			14.48	2
Q7TN98	CPEB4	Cytoplasmic polyadenylation element-binding protein 4			14.44	2
Q9JLQ2	GIT2	ARF GTPase-activating protein GIT2			14.43	2
Q9Z321	TOP3B	DNA topoisomerase 3-beta-1			14.39	2
P14824	ANXA6	Annexin A6			14.38	2
Q9D8Y0	EFHD2	EF-hand domain-containing protein D2			14.36	2
P60882	MEGF8	Multiple epidermal growth factor-like domains protein 8	15.31	3	14.35	2
Q99MN9	PCCB	Propionyl-CoA carboxylase beta chain, mitochondrial			14.34	2
P35492	HAL	Histidine ammonia-lyase	17.08	5	14.33	2	15.6	2
Q8BPY9	FIGNL1	Fidgetin-like protein 1			14.32	2
Q8CEC6	PPWD1	Peptidylprolyl isomerase domain and WD repeat-containing protein 1	15.06	2	14.27	2
Q8R550	SH3KBP1	SH3 domain-containing kinase-binding protein 1			14.27	2
Q5F2E8	TAOK1	Serine/threonine-protein kinase TAO1			14.26	2
Q99JX7	NXF1	Nuclear RNA export factor 1			14.26	2
Q9DBR1	XRN2	5'-3' exoribonuclease 2			14.24	2
Q3UCV8	OTULIN	Ubiquitin thioesterase otulin			14.22	2
Q8BH86		UPF0317 protein C14orf159 homolog, mitochondrial	14.29	2	14.21	2
Q9JLN9	MTOR	Serine/threonine-protein kinase mTOR	17.96	3	14.19	3
Q8C4Y3	NELFB	Negative elongation factor B			14.18	2
Q9ESE1	LRBA	Lipopolysaccharide-responsive and beige-like anchor protein			14.17	2	15.83	3
Q91ZW3	SMARCA5	SWI/SNF-related matrix-associated actin-dependent regulator of chromatin subfamily A member 5			14.14	2
P67778	PHB	Prohibitin			14.14	2
Q3UE37	UBE2Z	Ubiquitin-conjugating enzyme E2 Z			14.1	2
Q922D4	PPP6R3	Serine/threonine-protein phosphatase 6 regulatory subunit 3			14.08	2
Q6WKZ8	UBR2	E3 ubiquitin-protein ligase UBR2	15.43	3	14.06	2
Q61881	MCM7	DNA replication licensing factor MCM7	14.14	3	14	2
Q64337	SQSTM1	Sequestosome-1			14	2
Q5SVR0	TBC1D9B	TBC1 domain family member 9B			13.96	2
P16331	PAH	Phenylalanine-4-hydroxylase			13.83	2
P25799	NFKB1	Nuclear factor NF-kappa-B p105 subunit			13.77	2
Q60875	ARHGEF2	Rho guanine nucleotide exchange factor 2			13.67	2
P57716	NCSTN	Nicastrin			13.65	2
P27546	MAP4	Microtubule-associated protein 4			13.58	2
Q9D1R9	RPL34	60S ribosomal protein L34	14.78	2	13.46	2
Q99JR5	TINAGL1	Tubulointerstitial nephritis antigen-like			13.22	2
Q9Z2D0	MTMR9	Myotubularin-related protein 9			12.91	2
P63260	ACTG1	Actin, cytoplasmic 2					26.22	25
O88466	ZNF106	Zinc finger protein 106	19.92	3			22.53	4
Q8CGP5	HIST1H2AF	Histone H2A type 1-F					22.43	3
A6X935	ITIH4	Inter alpha-trypsin inhibitor, heavy chain 4	21.57	2			21.98	4
Q64475	HIST1H2BB	Histone H2B type 1-B					21.05	6
Q60769	TNFAIP3	Tumor necrosis factor alpha-induced protein 3					20.56	2
P01942	HBA	Hemoglobin subunit alpha	24.02	2			20.52	3
Q63836	SELENBP2	Selenium-binding protein 2	20.27	7			20.34	7
Q4FZC9	SYNE3	Nesprin-3	21.26	2			20.15	3
Q8C0T5	SIPA1L1	Signal-induced proliferation-associated 1-like protein 1					19.88	2
Q8K182	C8A	Complement component C8 alpha chain	21.15	3			19.8	2
P07724	ALB	Serum albumin					19.69	3
Q0KK56	FAM184B	Protein FAM184B					19.58	2
Q9WU42	NCOR2	Nuclear receptor corepressor 2					19.55	4
A2ASS6	TTN	Titin	18.59	6			19.39	6
P16301	LCAT	Phosphatidylcholine-sterol acyltransferase					19.26	2
Q3U5C7	PRICKLE1	Prickle-like protein 1					19.2	2
Q8C3Y4	KNTC1	Kinetochore-associated protein 1					19.09	2
Q69ZU8	ANKRD6	Ankyrin repeat domain-containing protein 6	18.12	2			18.62	2
P62984	UBA52	Ubiquitin-60S ribosomal protein L40					18.6	3
Q4VA61	DSCAML1	Down syndrome cell adhesion molecule-like protein 1 homolog					18.6	2
A2ARZ3	FSIP2	Fibrous sheath-interacting protein 2	16.72	2			18.56	3
Q920F6	SMC1B	Structural maintenance of chromosomes protein 1B					18.53	2
P63330	PPP2CA	Serine/threonine-protein phosphatase 2A catalytic subunit alpha isoform	20.51	10			18.43	6
Q8CD54	PIEZO2	Piezo-type mechanosensitive ion channel component 2					18.33	2
Q5SSE9	ABCA13	ATP-binding cassette sub-family A member 13					18.04	2
Q4U4S6	XIRP2	Xin actin-binding repeat-containing protein 2					18.02	3
Q80XB4	NRAP	Nebulin-related-anchoring protein					17.78	2
P47876	IGFBP1	Insulin-like growth factor-binding protein 1					17.75	4
G3X9K3	ARFGEF1	Brefeldin A-inhibited guanine nucleotide-exchange protein 1					17.68	2
Q68FH0	PKP4	Plakophilin-4					17.64	2
P97433	ARHGEF28	Rho guanine nucleotide exchange factor 28					17.56	4
Q3U1V8	MAP3K9	Mitogen-activated protein kinase kinase kinase 9					17.46	2
B2RX12	ABCC3	Canalicular multispecific organic anion transporter 2	19.75	3			17.4	2
Q8K4P0	WDR33	pre-mRNA 3' end processing protein WDR33					17.39	2
P05017	IGF1	Insulin-like growth factor I					17.36	2
Q8BZ05	ARAP2	Arf-GAP with Rho-GAP domain, ANK repeat and PH domain-containing protein 2					17.34	2
Q9D415	DLGAP1	Disks large-associated protein 1					17.29	2
Q6NZP1	ZRANB3	DNA annealing helicase and endonuclease ZRANB3					17.26	2
P16092	FGFR1	Fibroblast growth factor receptor 1					17.22	4
O35181	NRG3	Pro-neuregulin-3, membrane-bound isoform					17.18	2
P07310	CKM	Creatine kinase M-type					17.16	2
E9PV24	FGA	Fibrinogen alpha chain					17.08	4
O35615	ZFPM1	Zinc finger protein ZFPM1					17.08	2
Q5F226	FAT2	Protocadherin Fat 2					17.04	2
Q9WUR9	AK4	Adenylate kinase 4, mitochondrial					17.01	2
P02469	LAMB1	Laminin subunit beta-1					16.92	2
Q6PR54	RIF1	Telomere-associated protein RIF1					16.83	2
O35235	TNFSF11	Tumor necrosis factor ligand superfamily member 11	16.13	2			16.76	3
Q9Z329	ITPR2	Inositol 1,4,5-trisphosphate receptor type 2					16.7	2
Q9ES30	C1QTNF3	Complement C1q tumor necrosis factor-related protein 3					16.7	2
Q1WG82	ZGLP1	GATA-type zinc finger protein 1					16.64	2
Q8CJ27	ASPM	Abnormal spindle-like microcephaly-associated protein homolog					16.56	4
P47199	CRYZ	Quinone oxidoreductase					16.53	2
Q61592	GAS6	Growth arrest-specific protein 6	17.84	7			16.43	6
Q9QWL7	KRT17	Keratin, type I cytoskeletal 17					16.4	3
Q9D565	WDR64	WD repeat-containing protein 64					16.4	2
Q8R121	SERPINA10	Protein Z-dependent protease inhibitor					16.36	2
Q71KU9	FGL1	Fibrinogen-like protein 1					16.36	2
Q9D5J6	SHPK	Sedoheptulokinase					16.35	2
O88532	ZFR	Zinc finger RNA-binding protein					16.29	2
O55071	CYP2B19	Cytochrome P450 2B19					16.15	2
B9EKI3	TMF1	TATA element modulatory factor					16.13	2
P97868	RBBP6	E3 ubiquitin-protein ligase RBBP6					16.07	2
Q3U0B3	DHRS11	Dehydrogenase/reductase SDR family member 11					16.03	2
Q80WC3	TNRC18	Trinucleotide repeat-containing gene 18 protein					15.99	4
Q8BYH7	TBC1D17	TBC1 domain family member 17					15.95	2
Q3V0Q1	DNAH12	Dynein heavy chain 12, axonemal					15.92	2
P19001	KRT19	Keratin, type I cytoskeletal 19					15.87	2
O70311	NMT2	Glycylpeptide N-tetradecanoyltransferase 2					15.86	2
P08071	LTF	Lactotransferrin					15.82	3
Q61245	COL11A1	Collagen alpha-1(XI) chain					15.8	2
Q6P9K9	NRXN3	Neurexin-3					15.77	2
P29974	CNGA1	cGMP-gated cation channel alpha-1					15.72	2
Q9CQS8	SEC61B	Protein transport protein Sec61 subunit beta					15.7	2
Q9Z140	CPNE6	Copine-6					15.7	2
Q9DAR7	DCPS	m7GpppX diphosphatase					15.67	2
D3YXK2	SAFB	Scaffold attachment factor B1					15.66	3
Q9JK88	SERPINI2	Serpin I2					15.63	2
Q62443	NPTX1	Neuronal pentraxin-1	14.63	2			15.6	2
P97798	NEO1	Neogenin	15.86	2			15.57	2
Q99MZ6	MYO7B	Unconventional myosin-VIIb					15.57	2
P97313	PRKDC	DNA-dependent protein kinase catalytic subunit	16.91	2			15.54	2
Q7TQH0	ATXN2L	Ataxin-2-like protein					15.54	2
A2AL36	CNTRL	Centriolin	17.45	2			15.53	3
Q9JHI0	MMP19	Matrix metalloproteinase-19	16.72	5			15.51	2
A2AAJ9	OBSCN	Obscurin	16.58	3			15.5	4
Q8R0W0	EPPK1	Epiplakin					15.42	2
P97376	FRG1	Protein FRG1					15.38	2
Q5MJS3	FAM20C	Extracellular serine/threonine protein kinase FAM20C	15.46	2			15.37	2
P17809	SLC2A1	Solute carrier family 2, facilitated glucose transporter member 1					15.37	2
Q64700	RBL2	Retinoblastoma-like protein 2					15.34	2
Q8BNA6	FAT3	Protocadherin Fat 3	16.82	4			15.3	3
Q99KN1	ARRDC1	Arrestin domain-containing protein 1	16.32	3			15.27	2
Q80XP9	WNK3	Serine/threonine-protein kinase WNK3					15.27	2
Q6RHR9	MAGI1	Membrane-associated guanylate kinase, WW and PDZ domain-containing protein 1					15.27	2
P08003	PDIA4	Protein disulfide-isomerase A4	16.05	4			15.23	4
P01897	H2-L	H-2 class I histocompatibility antigen, L-D alpha chain					15.23	2
P63058	THRA	Thyroid hormone receptor alpha					15.22	2
Q8K4L3	SVIL	Supervillin					15.2	3
Q6A026	PDS5A	Sister chromatid cohesion protein PDS5 homolog A					15.2	2
Q03059	CHAT	Choline O-acetyltransferase					15.18	2
P59900	EMILIN3	EMILIN-3					15.13	2
Q6ZWQ0	SYNE2	Nesprin-2					15.12	3
A2AG50	MAP7D2	MAP7 domain-containing protein 2					15.1	2
Q66K08	CILP	Cartilage intermediate layer protein 1	15.55	2			15.08	3
Q8BLR2	CPNE4	Copine-4					15.08	2
P42230	STAT5A	Signal transducer and activator of transcription 5A	15.85	3			15.06	2
Q9CPU0	GLO1	Lactoylglutathione lyase					15.03	2
P07141	CSF1	Macrophage colony-stimulating factor 1					14.97	2
O88998	OLFM1	Noelin	15.59	3			14.95	2
Q8BL97	SRSF7	Serine/arginine-rich splicing factor 7					14.94	2
P48455	PPP3CC	Serine/threonine-protein phosphatase 2B catalytic subunit gamma isoform					14.88	3
Q3TLH4	PRRC2C	Protein PRRC2C					14.84	2
Q810U3	NFASC	Neurofascin	14.98	2			14.83	2
Q8CCJ4	AMER2	APC membrane recruitment protein 2					14.83	2
P63158	HMGB1	High mobility group protein B1					14.82	3
Q6EJB6	UTP14B	U3 small nucleolar RNA-associated protein 14 homolog B					14.73	2
P11531	DMD	Dystrophin					14.73	2
Q9DCK3	TSPAN4	Tetraspanin-4	16.86	2			14.7	2
P12367	PRKAR2A	cAMP-dependent protein kinase type II-alpha regulatory subunit	16.55	2			14.7	2
Q99246	CACNA1D	Voltage-dependent L-type calcium channel subunit alpha-1D					14.44	2
Q6NS52	DGKB	Diacylglycerol kinase beta					14.44	2
P68404	PRKCB	Protein kinase C beta type					14.37	2
P62965	CRABP1	Cellular retinoic acid-binding protein 1					14.35	2
Q9EPL4	METTL9	Methyltransferase-like protein 9					14.34	2
Q8BVD5	MPP7	MAGUK p55 subfamily member 7					14.32	2
Q9EQU5	SET	Protein SET	15.86	3			14.18	2
P08556	NRAS	GTPase NRas					14.18	2
A2AJ76	HMCN2	Hemicentin-2	18.73	4			14.15	2
Q8BRT1	CLASP2	CLIP-associating protein 2					14.15	3
Q9EQ20	ALDH6A1	Methylmalonate-semialdehyde dehydrogenase [acylating], mitochondrial					14.1	2
Q3UNH4	GPRIN1	G protein-regulated inducer of neurite outgrowth 1					14.04	2
Q8CH02	SUGP1	SURP and G-patch domain-containing protein 1					14	2
Q3UHB1	NT5DC3	5'-nucleotidase domain-containing protein 3					13.97	2
Q60648	GM2A	Ganglioside GM2 activator	16.31	2			13.96	2
Q61205	PAFAH1B3	Platelet-activating factor acetylhydrolase IB subunit gamma					13.96	2
Q99KH8	STK24	Serine/threonine-protein kinase 24					13.92	2
P26369	U2AF2	Splicing factor U2AF 65 kDa subunit					13.86	2
A2AQH4	BCORL1	BCL-6 corepressor-like protein 1					13.57	2
Q8R1G2	CMBL	Carboxymethylenebutenolidase homolog					12.92	2
Q9QZL0	RIPK3	Receptor-interacting serine/threonine-protein kinase 3	22.66	2
Q8CJH3	PLXNB1	Plexin-B1	20.55	2
P47880	IGFBP6	Insulin-like growth factor-binding protein 6	20.3	2
Q8CIE0	SERPINA11	Serpin A11	20.26	2
Q8VHQ4	RAB40C	Ras-related protein Rab-40C	19.88	2
P84228	HIST1H3B	Histone H3.2	19.32	2
Q9D365	SPCS3	Signal peptidase complex subunit 3	19.24	2
O88520	SHOC2	Leucine-rich repeat protein SHOC-2	18.78	2
Q6NS45	CCDC66	Coiled-coil domain-containing protein 66	18.7	2
Q9CSB4	PARD3B	Partitioning defective 3 homolog B	18.54	2
Q60575	KIF1B	Kinesin-like protein KIF1B	18.17	2
P24549	ALDH1A1	Retinal dehydrogenase 1	18.11	5
P49182	SERPIND1	Heparin cofactor 2	18.11	2
Q61176	ARG1	Arginase-1	17.65	2
Q9D939	SULT1C2	Sulfotransferase 1C2	17.46	2
P28076	PSMB9	Proteasome subunit beta type-9	17.36	3
Q925H0	ASIC2	Acid-sensing ion channel 2	17.23	2
A2AAY5	SH3PXD2B	SH3 and PX domain-containing protein 2B	17.06	3
Q5DTT3	FAM208B	Protein FAM208B	17.02	3
Q62093	SRSF2	Serine/arginine-rich splicing factor 2	16.9	3
A2A8L1	CHD5	Chromodomain-helicase-DNA-binding protein 5	16.9	2
Q91YN5	UAP1	UDP-N-acetylhexosamine pyrophosphorylase	16.84	3
Q6A070	FAM179B	Protein FAM179B	16.83	2
Q04690	NF1	Neurofibromin	16.81	3
P42337	PIK3CA	Phosphatidylinositol 4,5-bisphosphate 3-kinase catalytic subunit alpha isoform	16.77	2
Q8C6K9	COL6A6	Collagen alpha-6(VI) chain	16.75	2
E9PV87	TALPID3	Protein TALPID3	16.74	2
O35685	NUDC	Nuclear migration protein nudC	16.71	2
O35381	ANP32A	Acidic leucine-rich nuclear phosphoprotein 32 family member A	16.7	2
P12023	APP	Amyloid beta A4 protein	16.66	3
Q9D3R3	CEP72	Centrosomal protein of 72 kDa	16.63	2
Q4PZA2	ECE1	Endothelin-converting enzyme 1	16.62	2
Q08857	CD36	Platelet glycoprotein 4	16.6	2
Q64669	NQO1	NAD(P)H dehydrogenase [quinone] 1	16.58	2
Q9Z180	SETBP1	SET-binding protein	16.53	2
Q9Z1R2	BAG6	Large proline-rich protein BAG6	16.51	2
O88491	NSD1	Histone-lysine N-methyltransferase, H3 lysine-36 and H4 lysine-20 specific	16.49	2
Q61851	FGFR3	Fibroblast growth factor receptor 3	16.47	2
P16381	D1PAS1	Putative ATP-dependent RNA helicase Pl10	16.45	5
Q5XG71	UTP20	Small subunit processome component 20 homolog	16.37	2
P97371	PSME1	Proteasome activator complex subunit 1	16.33	2
Q03173	ENAH	Protein enabled homolog	16.33	2
Q61329	ZFHX3	Zinc finger homeobox protein 3	16.26	2
Q8JZV7	AMDHD2	Putative N-acetylglucosamine-6-phosphate deacetylase	16.21	2
Q8C8U0	PPFIBP1	Liprin-beta-1	16.18	2
Q8BUH7	RNF26	Ring finger protein 26	16.16	2
Q8K4G1	LTBP4	Latent-transforming growth factor beta-binding protein 4	16.05	2
Q6P9Q6	FKBP15	FK506-binding protein 15	16	3
Q70KF4	CMYA5	Cardiomyopathy-associated protein 5	15.98	2
P97467	PAM	Peptidyl-glycine alpha-amidating monooxygenase	15.98	2
Q61333	TNFAIP2	Tumor necrosis factor alpha-induced protein 2	15.97	2
Q8CGF1	ARHGAP29	Rho GTPase-activating protein 29	15.94	2
Q9JHK5	PLEK	Pleckstrin	15.92	3
Q8VE43	METRNL	Meteorin-like protein	15.89	2
Q8R3I3	COG6	Conserved oligomeric Golgi complex subunit 6	15.79	2
P39098	MAN1A2	Mannosyl-oligosaccharide 1,2-alpha-mannosidase IB	15.76	2
Q8K243	TRIM68	E3 ubiquitin-protein ligase TRIM68	15.74	2
Q06335	APLP2	Amyloid-like protein 2	15.73	3
Q9R0Q7	PTGES3	Prostaglandin E synthase 3	15.62	3
Q5PR68	CEP112	Centrosomal protein of 112 kDa	15.6	2
O08648	MAP3K4	Mitogen-activated protein kinase kinase kinase 4	15.55	2
Q8BRK8	PRKAA2	5'-AMP-activated protein kinase catalytic subunit alpha-2	15.55	2
Q9DB43	ZFPL1	Zinc finger protein-like 1	15.55	2
Q9Z0J0	NPC2	Epididymal secretory protein E1	15.46	2
P47226	TES	Testin	15.41	2
Q9JMA2	QTRT1	Queuine tRNA-ribosyltransferase	15.41	2
Q9CQ48	NUDCD2	NudC domain-containing protein 2	15.39	3
Q09014	NCF1	Neutrophil cytosol factor 1	15.37	2
E9Q5G3	KIF23	Kinesin-like protein KIF23	15.36	2
O35594	IFT81	Intraflagellar transport protein 81 homolog	15.31	2
P49718	MCM5	DNA replication licensing factor MCM5	15.29	2
P29699	AHSG	Alpha-2-HS-glycoprotein	15.29	2
Q921I9	EXOSC4	Exosome complex component RRP41	15.29	2
Q60673	PTPRN	Receptor-type tyrosine-protein phosphatase-like N	15.27	2
O35855	BCAT2	Branched-chain-amino-acid aminotransferase, mitochondrial	15.26	2
Q6ZQM8	UGT1A7C	UDP-glucuronosyltransferase 1-7C	15.2	2
P15626	GSTM2	Glutathione S-transferase Mu 2	15.13	2
Q9D1C8	VPS28	Vacuolar protein sorting-associated protein 28 homolog	15.09	2
Q3U7R1	ESYT1	Extended synaptotagmin-1	15.09	2
O88307	SORL1	Sortilin-related receptor	15.08	3
Q9JMH9	MYO18A	Unconventional myosin-XVIIIa	15.07	2
P15535	B4GALT1	Beta-1,4-galactosyltransferase 1	15.03	2
Q8C0L6	PAOX	Peroxisomal N(1)-acetyl-spermine/spermidine oxidase	14.98	2
Q8JZR0	ACSL5	Long-chain-fatty-acid--CoA ligase 5	14.96	2
Q8K0D5	GFM1	Elongation factor G, mitochondrial	14.94	2
Q9D4H1	EXOC2	Exocyst complex component 2	14.91	2
Q8CI95	OSBPL11	Oxysterol-binding protein-related protein 11	14.9	2
Q9D7N9	APMAP	Adipocyte plasma membrane-associated protein	14.88	2
Q9R117	TYK2	Non-receptor tyrosine-protein kinase TYK2	14.81	2
P62838	UBE2D2	Ubiquitin-conjugating enzyme E2 D2	14.8	2
P49443	PPM1A	Protein phosphatase 1A	14.67	2
P27870	VAV1	Proto-oncogene vav	14.63	2
Q9D554	SF3A3	Splicing factor 3A subunit 3	14.62	2
Q6P9Z1	SMARCD3	SWI/SNF-related matrix-associated actin-dependent regulator of chromatin subfamily D member 3	14.44	2
Q9R229	BMP10	Bone morphogenetic protein 10	14.39	2
Q14DK5	HHIPL1	HHIP-like protein 1	14.38	2
Q9Z160	COG1	Conserved oligomeric Golgi complex subunit 1	14.32	2
Q91XL3	UXS1	UDP-glucuronic acid decarboxylase 1	14.27	2
Q6RT24	CENPE	Centromere-associated protein E	14.26	2
Q9CS84	NRXN1	Neurexin-1	14.21	2
Q6PD03	PPP2R5A	Serine/threonine-protein phosphatase 2A 56 kDa regulatory subunit alpha isoform	13.83	2
P49586	PCYT1A	Choline-phosphate cytidylyltransferase A	13.69	2
