# Supplementary material for: The proteome of extracellular vesicles released by clastic cells differs based on their substrate
Source: PLoS One. 2019 Jul 10;14(7):e0219602. doi: 10.1371/journal.pone.0219602 (PMC6619814; doi:10.1371/journal.pone.0219602)
Supplement: S2 Table — (XLSX) [file pone.0219602.s002.xlsx]

## Sheet: Supplemental Table
			Z-score	Z-score	Z-score
Protein	Gene symbol	Protein Description	Odontoclasts vs. non-resorbing	Osteoclasts vs. non-resorbing	Osteoclasts vs. Odontoclasts
P01942	HBA	Hemoglobin subunit alpha	1.28	-13.28	-21.33
Q9QZL0	RIPK3	Receptor-interacting serine/threonine-protein kinase 3	13.88		-20.17
A6X935	ITIH4	Inter alpha-trypsin inhibitor, heavy chain 4	-1.3	-14.13	-19.24
Q4FZC9	SYNE3	Nesprin-3	-0.3	-13.07	-18.97
Q8K182	C8A	Complement component C8 alpha chain	-0.14	-12.87	-18.88
Q8CJH3	PLXNB1	Plexin-B1	12.49		-18.37
P63330	PPP2CA	Serine/threonine-protein phosphatase 2A catalytic subunit alpha isoform	0.34	-12.08	-18.33
P47880	IGFBP6	Insulin-like growth factor-binding protein 6	12.33		-18.15
Q63836	SELENBP2	Selenium-binding protein 2	-1.07	-13.18	-18.13
Q8CIE0	SERPINA11	Serpin A11	12.3		-18.12
O88466	ZNF106	Zinc finger protein 106	-2.74	-14.45	-17.83
Q8VHQ4	RAB40C	Ras-related protein Rab-40C	12.05		-17.79
B2RX12	ABCC3	Canalicular multispecific organic anion transporter 2	0.52	-11.48	-17.68
P84228	HIST1H3B	Histone H3.2	11.68		-17.32
Q9D365	SPCS3	Signal peptidase complex subunit 3	11.63		-17.25
O88520	SHOC2	Leucine-rich repeat protein SHOC-2	11.33		-16.85
A2AJ76	HMCN2	Hemicentin-2	1.99	-9.6	-16.81
Q6NS45	CCDC66	Coiled-coil domain-containing protein 66	11.28		-16.79
A2ASS6	TTN	Titin	-1.55	-12.63	-16.69
Q9CSB4	PARD3B	Partitioning defective 3 homolog B	11.17		-16.65
Q60575	KIF1B	Kinesin-like protein KIF1B	10.93		-16.33
Q69ZU8	ANKRD6	Ankyrin repeat domain-containing protein 6	-1.36	-12.18	-16.29
P24549	ALDH1A1	Retinal dehydrogenase 1	10.89		-16.28
P49182	SERPIND1	Heparin cofactor 2	10.89		-16.28
Q61592	GAS6	Growth arrest-specific protein 6	-0.1	-10.92	-16.05
Q61176	ARG1	Arginase-1	10.59		-15.89
Q9D939	SULT1C2	Sulfotransferase 1C2	10.46		-15.73
A2AL36	CNTRL	Centriolin	0.24	-10.4	-15.72
P28076	PSMB9	Proteasome subunit beta type-9	10.39		-15.64
Q925H0	ASIC2	Acid-sensing ion channel 2	10.31		-15.53
A2AAY5	SH3PXD2B	SH3 and PX domain-containing protein 2B	10.2		-15.38
Q5DTT3	FAM208B	Protein FAM208B	10.17		-15.35
P97313	PRKDC	DNA-dependent protein kinase catalytic subunit	-0.12	-10.4	-15.26
Q62093	SRSF2	Serine/arginine-rich splicing factor 2	10.09		-15.25
A2A8L1	CHD5	Chromodomain-helicase-DNA-binding protein 5	10.09		-15.25
Q9DCK3	TSPAN4	Tetraspanin-4	0.39	-9.92	-15.21
Q91YN5	UAP1	UDP-N-acetylhexosamine pyrophosphorylase	10.05		-15.2
Q6A070	FAM179B	Protein FAM179B	10.05		-15.19
Q8BNA6	FAT3	Protocadherin Fat 3	-0.03	-10.27	-15.18
Q04690	NF1	Neurofibromin	10.03		-15.17
P42337	PIK3CA	Phosphatidylinositol 4,5-bisphosphate 3-kinase catalytic subunit alpha isoform	10.01		-15.14
Q8C6K9	COL6A6	Collagen alpha-6(VI) chain	9.99		-15.12
E9PV87	TALPID3	Protein TALPID3	9.99		-15.11
Q9JHI0	MMP19	Matrix metalloproteinase-19	-0.23	-10.39	-15.09
A2ARZ3	FSIP2	Fibrous sheath-interacting protein 2	-2.24	-12.15	-15.09
O35685	NUDC	Nuclear migration protein nudC	9.97		-15.09
O35381	ANP32A	Acidic leucine-rich nuclear phosphoprotein 32 family member A	9.96		-15.08
P12023	APP	Amyloid beta A4 protein	9.93		-15.04
Q9D3R3	CEP72	Centrosomal protein of 72 kDa	9.91		-15.02
Q4PZA2	ECE1	Endothelin-converting enzyme 1	9.91		-15.01
Q08857	CD36	Platelet glycoprotein 4	9.89		-14.99
A2AAJ9	OBSCN	Obscurin	-0.32	-10.38	-14.97
Q64669	NQO1	NAD(P)H dehydrogenase [quinone] 1	9.88		-14.97
P12367	PRKAR2A	cAMP-dependent protein kinase type II-alpha regulatory subunit	0.19	-9.92	-14.95
Q9Z180	SETBP1	SET-binding protein	9.85		-14.93
Q9Z1R2	BAG6	Large proline-rich protein BAG6	9.84		-14.91
O88491	NSD1	Histone-lysine N-methyltransferase, H3 lysine-36 and H4 lysine-20 specific	9.82		-14.9
Q61851	FGFR3	Fibroblast growth factor receptor 3	9.81		-14.88
P16381	D1PAS1	Putative ATP-dependent RNA helicase Pl10	9.8		-14.86
Q5XG71	UTP20	Small subunit processome component 20 homolog	9.74		-14.79
P97371	PSME1	Proteasome activator complex subunit 1	9.72		-14.76
Q03173	ENAH	Protein enabled homolog	9.72		-14.76
Q99KN1	ARRDC1	Arrestin domain-containing protein 1	-0.34	-10.25	-14.75
Q60648	GM2A	Ganglioside GM2 activator	0.52	-9.49	-14.74
Q61329	ZFHX3	Zinc finger homeobox protein 3	9.67		-14.7
Q8JZV7	AMDHD2	Putative N-acetylglucosamine-6-phosphate deacetylase	9.64		-14.66
Q8C8U0	PPFIBP1	Liprin-beta-1	9.62		-14.63
Q8BUH7	RNF26	Ring finger protein 26	9.61		-14.62
O35235	TNFSF11	Tumor necrosis factor ligand superfamily member 11	-1.44	-11.11	-14.59
P08003	PDIA4	Protein disulfide-isomerase A4	-0.49	-10.23	-14.52
Q8K4G1	LTBP4	Latent-transforming growth factor beta-binding protein 4	9.53		-14.52
Q6P9Q6	FKBP15	FK506-binding protein 15	9.5		-14.48
P97467	PAM	Peptidyl-glycine alpha-amidating monooxygenase	9.49		-14.46
Q70KF4	CMYA5	Cardiomyopathy-associated protein 5	9.49		-14.46
Q61333	TNFAIP2	Tumor necrosis factor alpha-induced protein 2	9.48		-14.45
Q8CGF1	ARHGAP29	Rho GTPase-activating protein 29	9.46		-14.43
Q9JHK5	PLEK	Pleckstrin	9.45		-14.41
Q8VE43	METRNL	Meteorin-like protein	9.43		-14.38
Q9EQU5	SET	Protein SET	0.08	-9.62	-14.36
P97798	NEO1	Neogenin	-0.84	-10.42	-14.36
P42230	STAT5A	Signal transducer and activator of transcription 5A	-0.51	-10.13	-14.35
Q8R3I3	COG6	Conserved oligomeric Golgi complex subunit 6	9.36		-14.3
P39098	MAN1A2	Mannosyl-oligosaccharide 1,2-alpha-mannosidase IB	9.34		-14.27
Q8K243	TRIM68	E3 ubiquitin-protein ligase TRIM68	9.33		-14.26
Q06335	APLP2	Amyloid-like protein 2	9.32		-14.25
Q9R0Q7	PTGES3	Prostaglandin E synthase 3	9.25		-14.15
Q5PR68	CEP112	Centrosomal protein of 112 kDa	9.24		-14.14
O88998	OLFM1	Noelin	-0.61	-10.06	-14.13
Q66K08	CILP	Cartilage intermediate layer protein 1	-0.72	-10.14	-14.09
O08648	MAP3K4	Mitogen-activated protein kinase kinase kinase 4	9.2		-14.09
Q8BRK8	PRKAA2	5'-AMP-activated protein kinase catalytic subunit alpha-2	9.2		-14.09
Q9DB43	ZFPL1	Zinc finger protein-like 1	9.2		-14.09
Q5MJS3	FAM20C	Extracellular serine/threonine protein kinase FAM20C	-0.97	-10.31	-14.02
Q9Z0J0	NPC2	Epididymal secretory protein E1	9.14		-14.02
P47226	TES	Testin	9.11		-13.97
Q9JMA2	QTRT1	Queuine tRNA-ribosyltransferase	9.11		-13.97
Q9CQ48	NUDCD2	NudC domain-containing protein 2	9.1		-13.96
Q09014	NCF1	Neutrophil cytosol factor 1	9.09		-13.94
E9Q5G3	KIF23	Kinesin-like protein KIF23	9.08		-13.93
O35594	IFT81	Intraflagellar transport protein 81 homolog	9.05		-13.89
P29699	AHSG	Alpha-2-HS-glycoprotein	9.03		-13.87
P49718	MCM5	DNA replication licensing factor MCM5	9.03		-13.87
Q921I9	EXOSC4	Exosome complex component RRP41	9.03		-13.87
Q60673	PTPRN	Receptor-type tyrosine-protein phosphatase-like N	9.02		-13.85
O35855	BCAT2	Branched-chain-amino-acid aminotransferase, mitochondrial	9.01		-13.85
Q6ZQM8	UGT1A7C	UDP-glucuronosyltransferase 1-7C	8.97		-13.79
P15626	GSTM2	Glutathione S-transferase Mu 2	8.93		-13.74
Q9D1C8	VPS28	Vacuolar protein sorting-associated protein 28 homolog	8.9		-13.7
Q3U7R1	ESYT1	Extended synaptotagmin-1	8.9		-13.7
O88307	SORL1	Sortilin-related receptor	8.89		-13.69
Q9JMH9	MYO18A	Unconventional myosin-XVIIIa	8.89		-13.68
P15535	B4GALT1	Beta-1,4-galactosyltransferase 1	8.86		-13.65
Q810U3	NFASC	Neurofascin	-0.93	-9.99	-13.61
Q8C0L6	PAOX	Peroxisomal N(1)-acetyl-spermine/spermidine oxidase	8.83		-13.61
Q8JZR0	ACSL5	Long-chain-fatty-acid--CoA ligase 5	8.82		-13.59
Q8K0D5	GFM1	Elongation factor G, mitochondrial	8.8		-13.57
Q9D4H1	EXOC2	Exocyst complex component 2	8.78		-13.55
Q8CI95	OSBPL11	Oxysterol-binding protein-related protein 11	8.78		-13.54
Q9D7N9	APMAP	Adipocyte plasma membrane-associated protein	8.76		-13.52
Q9R117	TYK2	Non-receptor tyrosine-protein kinase TYK2	8.72		-13.46
P62838	UBE2D2	Ubiquitin-conjugating enzyme E2 D2	8.71		-13.45
P49443	PPM1A	Protein phosphatase 1A	8.62		-13.34
Q62443	NPTX1	Neuronal pentraxin-1	-1.66	-10.44	-13.31
P27870	VAV1	Proto-oncogene vav	8.6		-13.31
Q9D554	SF3A3	Splicing factor 3A subunit 3	8.59		-13.3
Q6P9Z1	SMARCD3	SWI/SNF-related matrix-associated actin-dependent regulator of chromatin subfamily D member 3	8.47		-13.15
Q9R229	BMP10	Bone morphogenetic protein 10	8.44		-13.1
Q14DK5	HHIPL1	HHIP-like protein 1	8.43		-13.09
Q9Z160	COG1	Conserved oligomeric Golgi complex subunit 1	8.39		-13.04
Q91XL3	UXS1	UDP-glucuronic acid decarboxylase 1	8.36		-13
Q6RT24	CENPE	Centromere-associated protein E	8.36		-12.99
Q9CS84	NRXN1	Neurexin-1	8.32		-12.95
Q6PD03	PPP2R5A	Serine/threonine-protein phosphatase 2A 56 kDa regulatory subunit alpha isoform	8.07		-12.62
P49586	PCYT1A	Choline-phosphate cytidylyltransferase A	7.98		-12.5
Q9D6Z1	NOP56	Nucleolar protein 56	12.57	7.66	-5.04
Q9JLN9	MTOR	Serine/threonine-protein kinase mTOR	10.79	6.78	-4.03
Q6P549	INPPL1	Phosphatidylinositol 3,4,5-trisphosphate 5-phosphatase 2	13.6	9.38	-3.83
Q5PRF0	HEATR5A	HEAT repeat-containing protein 5A	10.78	7.01	-3.68
Q61937	NPM1	Nucleophosmin	11.82	7.92	-3.67
Q9JIY5	HTRA2	Serine protease HTRA2, mitochondrial	11.3	7.65	-3.41
Q61830	MRC1	Macrophage mannose receptor 1	1.81	-0.65	-3.34
Q6Q899	DDX58	Probable ATP-dependent RNA helicase DDX58	11.3	7.72	-3.3
P09405	NCL	Nucleolin	0.12	-2.08	-3.26
Q60675	LAMA2	Laminin subunit alpha-2	1.07	-1.2	-3.21
P35492	HAL	Histidine ammonia-lyase	-0.05	-2.16	-3.15
P55258	RAB8A	Ras-related protein Rab-8A	0.05	-2.04	-3.12
Q9D0E1	HNRNPM	Heterogeneous nuclear ribonucleoprotein M	11.82	8.36	-3.02
P07901	HSP90AA1	Heat shock protein HSP 90-alpha	0.09	-1.94	-3.02
Q6V4S5	SDK2	Protein sidekick-2	-1.57	-3.33	-2.92
Q06806	TIE1	Tyrosine-protein kinase receptor Tie-1	0.21	-1.75	-2.9
P60605	UBE2G2	Ubiquitin-conjugating enzyme E2 G2	10.69	7.5	-2.84
Q8R4Y4	STAB1	Stabilin-1	13.86	10.54	-2.45
P35762	CD81	CD81 antigen	1.76	-0.05	-2.4
P15327	BPGM	Bisphosphoglycerate mutase	0.07	-1.5	-2.33
Q921I1	TF	Serotransferrin	-1.62	-2.98	-2.33
Q80XI3	EIF4G3	Eukaryotic translation initiation factor 4 gamma 3	10.09	7.35	-2.26
Q3UVL4	VPS51	Vacuolar protein sorting-associated protein 51 homolog	10.44	7.68	-2.24
P32067	SSB	Lupus La protein homolog	10.97	8.16	-2.22
P54751	ST3GAL1	CMP-N-acetylneuraminate-beta-galactosamide-alpha-2,3-sialyltransferase 1	10.86	8.06	-2.21
P28656	NAP1L1	Nucleosome assembly protein 1-like 1	2.03	0.32	-2.21
P16110	LGALS3	Galectin-3	12.45	9.49	-2.19
Q8C754	VPS52	Vacuolar protein sorting-associated protein 52 homolog	10.81	8.07	-2.15
Q9CYK2	QPCT	Glutaminyl-peptide cyclotransferase	0.88	-0.57	-2.02
O35598	ADAM10	Disintegrin and metalloproteinase domain-containing protein 10	0.78	-0.66	-2.02
P60122	RUVBL1	RuvB-like 1	-0.51	-1.78	-2
Q9Z1Z0	USO1	General vesicular transport factor p115	0.63	-0.77	-2
O70318	EPB41L2	Band 4.1-like protein 2	9.66	7.16	-1.99
Q9CQW9	IFITM3	Interferon-induced transmembrane protein 3	1.01	-0.43	-1.98
Q6WKZ8	UBR2	E3 ubiquitin-protein ligase UBR2	9.12	6.71	-1.97
P34960	MMP12	Macrophage metalloelastase	1.76	0.25	-1.96
O55134	PCDH12	Protocadherin-12	9.61	7.16	-1.94
Q9DC11	PLXDC2	Plexin domain-containing protein 2	9.74	7.28	-1.93
Q9D1R9	RPL34	60S ribosomal protein L34	8.7	6.36	-1.93
Q8R4G6	MGAT5	Alpha-1,6-mannosylglycoprotein 6-beta-N-acetylglucosaminyltransferase A	10.28	7.75	-1.93
P31324	PRKAR2B	cAMP-dependent protein kinase type II-beta regulatory subunit	10.24	7.72	-1.93
P23116	EIF3A	Eukaryotic translation initiation factor 3 subunit A	0.44	-0.89	-1.92
Q9QYG0	NDRG2	Protein NDRG2	-0.66	-1.85	-1.91
P97333	NRP1	Neuropilin-1	-0.49	-1.71	-1.91
P14106	C1QB	Complement C1q subcomponent subunit B	1.99	0.49	-1.91
P11087	COL1A1	Collagen alpha-1(I) chain	-0.35	-1.56	-1.89
P26928	MST1	Hepatocyte growth factor-like protein	-1.14	-2.25	-1.88
P06869	PLAU	Urokinase-type plasminogen activator	0.86	-0.49	-1.87
Q7TMM9	TUBB2A	Tubulin beta-2A chain	-0.11	-1.33	-1.86
P13439	UMPS	Uridine 5'-monophosphate synthase	10.33	7.85	-1.85
Q64449	MRC2	C-type mannose receptor 2	-0.55	-1.7	-1.84
P11680	CFP	Properdin	0.88	-0.45	-1.84
Q9R059	FHL3	Four and a half LIM domains protein 3	-0.3	-1.47	-1.82
Q9WV85	NME3	Nucleoside diphosphate kinase 3	10.71	8.21	-1.81
Q00651	ITGA4	Integrin alpha-4	9.96	7.56	-1.79
Q9R098	HGFAC	Hepatocyte growth factor activator	-0.54	-1.66	-1.79
O70194	EIF3D	Eukaryotic translation initiation factor 3 subunit D	10.49	8.05	-1.77
P14211	CALR	Calreticulin	-1.64	-2.61	-1.75
P99027	RPLP2	60S acidic ribosomal protein P2	10.37	7.95	-1.75
P54818	GALC	Galactocerebrosidase	11.26	8.73	-1.74
P06909	CFH	Complement factor H	-0.13	-1.25	-1.72
Q8C3J5	DOCK2	Dedicator of cytokinesis protein 2	9.53	7.24	-1.71
Q64487	PTPRD	Receptor-type tyrosine-protein phosphatase delta	-0.74	-1.79	-1.71
Q80X19	COL14A1	Collagen alpha-1(XIV) chain	0.3	-0.86	-1.69
Q9Z204	HNRNPC	Heterogeneous nuclear ribonucleoproteins C1/C2	9.97	7.64	-1.68
P98086	C1QA	Complement C1q subcomponent subunit A	0.98	-0.22	-1.63
Q61549	EMR1	EGF-like module-containing mucin-like hormone receptor-like 1	10.72	8.34	-1.63
P12804	FGL2	Fibroleukin	9.78	7.51	-1.62
P60882	MEGF8	Multiple epidermal growth factor-like domains protein 8	9.05	6.87	-1.62
Q8C6G8	WDR26	WD repeat-containing protein 26	9.57	7.34	-1.62
P12960	CNTN1	Contactin-1	-0.7	-1.69	-1.62
P08113	HSP90B1	Endoplasmin	-0.51	-1.51	-1.6
P70695	FBP2	Fructose-1,6-bisphosphatase isozyme 2	-1.43	-2.3	-1.58
P10923	SPP1	Osteopontin	1.25	0.05	-1.58
Q8R5H1	USP15	Ubiquitin carboxyl-terminal hydrolase 15	10.28	7.99	-1.57
P70122	SBDS	Ribosome maturation protein SBDS	10.14	7.9	-1.54
Q02105	C1QC	Complement C1q subcomponent subunit C	0.58	-0.5	-1.53
P28867	PRKCD	Protein kinase C delta type	9.86	7.66	-1.51
Q9QYJ0	DNAJA2	DnaJ homolog subfamily A member 2	9.97	7.76	-1.51
Q8CEC6	PPWD1	Peptidylprolyl isomerase domain and WD repeat-containing protein 1	8.88	6.83	-1.48
Q9CZU3	SKIV2L2	Superkiller viralicidic activity 2-like 2	9.61	7.49	-1.45
Q78ZA7	NAP1L4	Nucleosome assembly protein 1-like 4	10.88	8.61	-1.44
P27773	PDIA3	Protein disulfide-isomerase A3	0.22	-0.75	-1.43
P97369	NCF4	Neutrophil cytosol factor 4	9.7	7.6	-1.41
Q99P91	GPNMB	Transmembrane glycoprotein NMB	2.6	1.36	-1.39
Q8R555	CRTAC1	Cartilage acidic protein 1	-0.02	-0.93	-1.38
Q8K3H0	APPL1	DCC-interacting protein 13-alpha	10.02	7.91	-1.35
Q9CSH3	DIS3	Exosome complex exonuclease RRP44	9.64	7.58	-1.34
P62743	AP2S1	AP-2 complex subunit sigma	11.78	9.47	-1.34
Q9Z0Z4	HEPH	Hephaestin	0.36	-0.56	-1.33
P98064	MASP1	Mannan-binding lectin serine protease 1	0.76	-0.21	-1.33
P70460	VASP	Vasodilator-stimulated phosphoprotein	0.82	-0.16	-1.33
A3KMP2	TTC38	Tetratricopeptide repeat protein 38	10.58	8.43	-1.32
Q8BK62	OLFML3	Olfactomedin-like protein 3	-0.12	-0.98	-1.32
Q61982	NOTCH3	Neurogenic locus notch homolog protein 3	-0.24	-1.08	-1.32
Q64442	SORD	Sorbitol dehydrogenase	0.25	-0.64	-1.31
Q8BX70	VPS13C	Vacuolar protein sorting-associated protein 13C	9.84	7.79	-1.31
Q921L5	COG2	Conserved oligomeric Golgi complex subunit 2	9.7	7.66	-1.3
O08992	SDCBP	Syntenin-1	0.51	-0.41	-1.3
P09103	P4HB	Protein disulfide-isomerase	-0.95	-1.69	-1.29
Q7TMY8	HUWE1	E3 ubiquitin-protein ligase HUWE1	0.75	-0.19	-1.29
Q8VHN7	GPR98	G-protein coupled receptor 98	8.94	7.01	-1.28
P06801	ME1	NADP-dependent malic enzyme	0.45	-0.45	-1.28
P70362	UFD1L	Ubiquitin fusion degradation protein 1 homolog	9.54	7.54	-1.27
Q8BPB5	EFEMP1	EGF-containing fibulin-like extracellular matrix protein 1	0.03	-0.81	-1.27
Q60841	RELN	Reelin	-0.89	-1.61	-1.26
P32261	SERPINC1	Antithrombin-III	-1.28	-1.95	-1.26
Q9R0G6	COMP	Cartilage oligomeric matrix protein	-0.55	-1.32	-1.26
Q64727	VCL	Vinculin	-0.53	-1.29	-1.26
P08226	APOE	Apolipoprotein E	1.96	0.9	-1.25
P02088	HBB-B1	Hemoglobin subunit beta-1	-0.71	-1.43	-1.23
P70428	EXT2	Exostosin-2	-0.34	-1.11	-1.23
Q8R366	IGSF8	Immunoglobulin superfamily member 8	0.36	-0.49	-1.22
Q9ES28	ARHGEF7	Rho guanine nucleotide exchange factor 7	10.56	8.47	-1.22
O70370	CTSS	Cathepsin S	2.91	1.76	-1.21
Q3TC72	FAHD2	Fumarylacetoacetate hydrolase domain-containing protein 2A	-0.14	-0.91	-1.2
Q61187	TSG101	Tumor susceptibility gene 101 protein	9.84	7.86	-1.2
Q9JHK4	RABGGTA	Geranylgeranyl transferase type-2 subunit alpha	11.53	9.35	-1.2
Q8CF98	COLEC10	Collectin-10	-0.26	-1	-1.18
O08710	TG	Thyroglobulin	-0.96	-1.61	-1.17
O55229	CHKB	Choline/ethanolamine kinase	10.63	8.58	-1.15
Q00623	APOA1	Apolipoprotein A-I	-1.51	-2.08	-1.15
Q01149	COL1A2	Collagen alpha-2(I) chain	-1.14	-1.75	-1.14
Q6PDQ2	CHD4	Chromodomain-helicase-DNA-binding protein 4	9.99	8.03	-1.14
Q61646	HP	Haptoglobin	-0.34	-1.04	-1.14
P01027	C3	Complement C3	-0.36	-1.06	-1.14
P98063	BMP1	Bone morphogenetic protein 1	-1.05	-1.66	-1.13
Q61789	LAMA3	Laminin subunit alpha-3	0.69	-0.13	-1.12
Q8C0J2	ATG16L1	Autophagy-related protein 16-1	13.88	11.46	-1.12
P63168	DYNLL1	Dynein light chain 1, cytoplasmic	-0.42	-1.1	-1.11
Q68FF6	GIT1	ARF GTPase-activating protein GIT1	10.44	8.45	-1.11
B0V2N1	PTPRS	Receptor-type tyrosine-protein phosphatase S	-0.43	-1.1	-1.11
P09055	ITGB1	Integrin beta-1	-0.32	-1.01	-1.11
P33434	MMP2	72 kDa type IV collagenase	0.2	-0.54	-1.1
Q60754	MARCO	Macrophage receptor MARCO	13.99	11.58	-1.09
O09173	HGD	Homogentisate 1,2-dioxygenase	-0.48	-1.13	-1.09
Q61207	PSAP	Prosaposin	1.61	0.69	-1.09
Q99LJ1	FUCA1	Tissue alpha-L-fucosidase	-1.12	-1.69	-1.08
Q99P72	RTN4	Reticulon-4	0.24	-0.49	-1.08
Q8K1X1	WDR11	WD repeat-containing protein 11	9.62	7.75	-1.08
Q9CXY6	ILF2	Interleukin enhancer-binding factor 2	0.57	-0.2	-1.08
O08529	CAPN2	Calpain-2 catalytic subunit	-0.22	-0.9	-1.08
Q68FL6	MARS	Methionine--tRNA ligase, cytoplasmic	1.03	0.2	-1.08
Q8VEH3	ARL8A	ADP-ribosylation factor-like protein 8A	10.12	8.2	-1.07
P27046	MAN2A1	Alpha-mannosidase 2	1.36	0.5	-1.06
Q62059	VCAN	Versican core protein	8.93	7.16	-1.05
Q62356	FSTL1	Follistatin-related protein 1	-0.12	-0.79	-1.05
Q3UIA2	ARHGAP17	Rho GTPase-activating protein 17	10.82	8.82	-1.05
Q9Z1T2	THBS4	Thrombospondin-4	-0.59	-1.2	-1.05
Q00519	XDH	Xanthine dehydrogenase/oxidase	0.81	0.02	-1.05
Q61599	ARHGDIB	Rho GDP-dissociation inhibitor 2	10.11	8.2	-1.04
Q61147	CP	Ceruloplasmin	-0.46	-1.09	-1.04
O88947	F10	Coagulation factor X	-1.14	-1.68	-1.03
Q8VC30	DAK	Bifunctional ATP-dependent dihydroxyacetone kinase/FAD-AMP lyase (cyclizing)	-0.91	-1.47	-1.03
Q6ZQ08	CNOT1	CCR4-NOT transcription complex subunit 1	9.41	7.6	-1.03
P01901	H2-K1	H-2 class I histocompatibility antigen, K-B alpha chain	0.5	-0.23	-1.03
O08810	EFTUD2	116 kDa U5 small nuclear ribonucleoprotein component	1.11	0.3	-1.03
P60843	EIF4A1	Eukaryotic initiation factor 4A-I	1.94	1.03	-1.03
Q6PHN9	RAB35	Ras-related protein Rab-35	0.18	-0.5	-1.02
P28481	COL2A1	Collagen alpha-1(II) chain	-0.09	-0.75	-1.02
P01029	C4B	Complement C4-B	-0.93	-1.48	-1.02
A2A8L5	PTPRF	Receptor-type tyrosine-protein phosphatase F	-0.93	-1.48	-1.02
Q07113	IGF2R	Cation-independent mannose-6-phosphate receptor	0.15	-0.53	-1.02
Q5FWK3	ARHGAP1	Rho GTPase-activating protein 1	0.74	-0.01	-1.01
Q6WVG3	KCTD12	BTB/POZ domain-containing protein KCTD12	-0.37	-0.98	-1.01
Q8CHC4	SYNJ1	Synaptojanin-1	0.93	0.17	-1
Q8VBW6	NAE1	NEDD8-activating enzyme E1 regulatory subunit	9.38	7.6	-0.99
Q5ND34	WDR81	WD repeat-containing protein 81	9.16	7.4	-0.99
Q99JI6	RAP1B	Ras-related protein Rap-1b	0.29	-0.39	-0.99
P35700	PRDX1	Peroxiredoxin-1	2.26	1.34	-0.99
Q9CPW4	ARPC5	Actin-related protein 2/3 complex subunit 5	1.13	0.36	-0.97
P20918	PLG	Plasminogen	-0.07	-0.7	-0.97
O09172	GCLM	Glutamate--cysteine ligase regulatory subunit	0.05	-0.59	-0.97
Q9CQV8	YWHAB	14-3-3 protein beta/alpha	1.63	0.8	-0.97
E9Q414	APOB	Apolipoprotein B-100	-1.02	-1.53	-0.97
P20029	HSPA5	78 kDa glucose-regulated protein	-0.1	-0.71	-0.96
Q91ZX7	LRP1	Prolow-density lipoprotein receptor-related protein 1	-0.17	-0.77	-0.95
Q80ZA4	PKHD1L1	Fibrocystin-L	10.22	8.38	-0.93
Q3TRM8	HK3	Hexokinase-3	0.67	-0.02	-0.93
Q61881	MCM7	DNA replication licensing factor MCM7	8.28	6.67	-0.92
Q3UW53	FAM129A	Protein Niban	-1.17	-1.63	-0.92
Q61508	ECM1	Extracellular matrix protein 1	12.09	10.02	-0.92
Q6ZQ38	CAND1	Cullin-associated NEDD8-dissociated protein 1	-0.11	-0.69	-0.92
Q3UZ39	LRRFIP1	Leucine-rich repeat flightless-interacting protein 1	9.58	7.83	-0.91
Q9R062	GYG1	Glycogenin-1	10.15	8.33	-0.91
Q9CXW3	CACYBP	Calcyclin-binding protein	10.44	8.58	-0.91
Q8BM72	HSPA13	Heat shock 70 kDa protein 13	-0.12	-0.7	-0.91
Q91Z67	SRGAP2	SLIT-ROBO Rho GTPase-activating protein 2	-0.85	-1.34	-0.91
Q9WU60	ATRN	Attractin	0.12	-0.49	-0.91
Q6GQT1	A2MP	Alpha-2-macroglobulin-P	-0.59	-1.1	-0.9
Q91ZJ5	UGP2	UTP--glucose-1-phosphate uridylyltransferase	-0.07	-0.64	-0.9
O35516	NOTCH2	Neurogenic locus notch homolog protein 2	0.36	-0.26	-0.89
P50396	GDI1	Rab GDP dissociation inhibitor alpha	-1.41	-1.82	-0.89
Q62009	POSTN	Periostin	-0.81	-1.29	-0.89
Q8BH00	ALDH8A1	Aldehyde dehydrogenase family 8 member A1	10.04	8.25	-0.88
Q9R1E6	ENPP2	Ectonucleotide pyrophosphatase/phosphodiesterase family member 2	-0.42	-0.94	-0.88
Q8BH86		UPF0317 protein C14orf159 homolog, mitochondrial	8.37	6.79	-0.87
Q8BH35	C8B	Complement component C8 beta chain	0.34	-0.27	-0.87
Q769J6	ADAMTS13	A disintegrin and metalloproteinase with thrombospondin motifs 13	-1.36	-1.75	-0.86
Q8CG16	C1RA	Complement C1r-A subcomponent	11.56	9.61	-0.85
Q9R1P4	PSMA1	Proteasome subunit alpha type-1	0.3	-0.29	-0.85
P11835	ITGB2	Integrin beta-2	0.07	-0.5	-0.85
P40240	CD9	CD9 antigen	1.41	0.7	-0.84
Q9EQH2	ERAP1	Endoplasmic reticulum aminopeptidase 1	9.63	7.92	-0.84
Q61704	ITIH3	Inter-alpha-trypsin inhibitor heavy chain H3	-0.95	-1.38	-0.84
Q60692	PSMB6	Proteasome subunit beta type-6	0.08	-0.47	-0.84
Q6NSR8	NPEPL1	Probable aminopeptidase NPEPL1	9.39	7.71	-0.83
P15105	GLUL	Glutamine synthetase	10.09	8.33	-0.83
Q9D1G1	RAB1B	Ras-related protein Rab-1B	-0.55	-1.02	-0.83
P25911	LYN	Tyrosine-protein kinase Lyn	9.6	7.9	-0.82
Q9JHP7	KDELC1	KDEL motif-containing protein 1	-0.26	-0.76	-0.82
O70435	PSMA3	Proteasome subunit alpha type-3	0.33	-0.24	-0.82
Q9R1P0	PSMA4	Proteasome subunit alpha type-4	0.28	-0.29	-0.82
Q9Z2U0	PSMA7	Proteasome subunit alpha type-7	0.77	0.14	-0.82
Q8R3I9	B3GNT8	UDP-GlcNAc:betaGal beta-1,3-N-acetylglucosaminyltransferase 8	9.18	7.54	-0.81
Q7TMK9	SYNCRIP	Heterogeneous nuclear ribonucleoprotein Q	10.26	8.49	-0.81
O88958	GNPDA1	Glucosamine-6-phosphate isomerase 1	10.32	8.54	-0.81
P11499	HSP90AB1	Heat shock protein HSP 90-beta	0.55	-0.05	-0.81
P62960	YBX1	Nuclease-sensitive element-binding protein 1	9	7.39	-0.8
Q61696	HSPA1A	Heat shock 70 kDa protein 1A	-0.36	-0.84	-0.8
Q8VDD5	MYH9	Myosin-9	0.43	-0.14	-0.8
Q61398	PCOLCE	Procollagen C-endopeptidase enhancer 1	0.26	-0.28	-0.79
Q9CYG7	TOMM34	Mitochondrial import receptor subunit TOM34	8.96	7.36	-0.79
Q8K0E8	FGB	Fibrinogen beta chain	-0.39	-0.85	-0.79
P62874	GNB1	Guanine nucleotide-binding protein G(I)/G(S)/G(T) subunit beta-1	-0.6	-1.03	-0.79
Q149C2	TRAF3IP1	TRAF3-interacting protein 1	-2.63	-2.82	-0.78
P97298	SERPINF1	Pigment epithelium-derived factor	-0.55	-0.99	-0.78
P97321	FAP	Prolyl endopeptidase FAP	-1.26	-1.61	-0.78
O35490	BHMT	Betaine--homocysteine S-methyltransferase 1	-0.82	-1.22	-0.78
Q9CZY3	UBE2V1	Ubiquitin-conjugating enzyme E2 variant 1	9.47	7.82	-0.77
P58389	PPP2R4	Serine/threonine-protein phosphatase 2A activator	9.3	7.68	-0.77
Q61554	FBN1	Fibrillin-1	9.49	7.84	-0.77
Q6PAR5	GAPVD1	GTPase-activating protein and VPS9 domain-containing protein 1	10.26	8.51	-0.77
Q8BND5	QSOX1	Sulfhydryl oxidase 1	-1.01	-1.38	-0.76
P15864	HIST1H1C	Histone H1.2	-0.74	-1.14	-0.76
P45700	MAN1A1	Mannosyl-oligosaccharide 1,2-alpha-mannosidase IA	-0.29	-0.75	-0.76
P28665	MUG1	Murinoglobulin-1	0.15	-0.35	-0.75
P98156	VLDLR	Very low-density lipoprotein receptor	-0.45	-0.88	-0.75
Q9QXZ0	MACF1	Microtubule-actin cross-linking factor 1	1.05	0.44	-0.75
Q8CIZ8	VWF	von Willebrand factor	10.82	9.03	-0.74
Q02819	NUCB1	Nucleobindin-1	9.56	7.92	-0.74
Q9CR26	VTA1	Vacuolar protein sorting-associated protein VTA1 homolog	0.69	0.13	-0.74
P47877	IGFBP2	Insulin-like growth factor-binding protein 2	0.2	-0.3	-0.74
Q62465	VAT1	Synaptic vesicle membrane protein VAT-1 homolog	1.13	0.51	-0.74
Q61703	ITIH2	Inter-alpha-trypsin inhibitor heavy chain H2	-1.02	-1.36	-0.73
Q9Z1N5	DDX39B	Spliceosome RNA helicase Ddx39b	1.31	0.68	-0.73
Q06194	F8	Coagulation factor VIII	9.52	7.9	-0.72
P04202	TGFB1	Transforming growth factor beta-1	0.49	-0.03	-0.72
O08539	BIN1	Myc box-dependent-interacting protein 1	9.93	8.27	-0.72
Q3B7Z2	OSBP	Oxysterol-binding protein 1	10.46	8.73	-0.72
Q8VDJ3	HDLBP	Vigilin	10.99	9.2	-0.72
Q8CI94	PYGB	Glycogen phosphorylase, brain form	1.72	1.05	-0.72
P68134	ACTA1	Actin, alpha skeletal muscle	9.74	8.1	-0.71
Q9CZE3	RAB32	Ras-related protein Rab-32	12.47	10.5	-0.71
Q9QXX0	JAG1	Protein jagged-1	9.46	7.86	-0.71
Q9EQQ9	MGEA5	Protein O-GlcNAcase	0.66	0.13	-0.71
Q8K354	CBR3	Carbonyl reductase [NADPH] 3	10.39	8.68	-0.71
Q03249	GALT	Galactose-1-phosphate uridylyltransferase	9.12	7.57	-0.7
Q9WTL7	LYPLA2	Acyl-protein thioesterase 2	10.25	8.56	-0.69
Q8C7K6	PCYOX1L	Prenylcysteine oxidase-like	-0.82	-1.17	-0.69
P16627	HSPA1L	Heat shock 70 kDa protein 1-like	0.07	-0.38	-0.68
P53657	PKLR	Pyruvate kinase PKLR	-0.08	-0.51	-0.68
Q99N69	LPXN	Leupaxin	8.59	7.1	-0.68
P62717	RPL18A	60S ribosomal protein L18a	0.86	0.32	-0.68
Q8VCC9	SPON1	Spondin-1	-1.3	-1.58	-0.68
O88587	COMT	Catechol O-methyltransferase	0.27	-0.2	-0.68
Q9WUB3	PYGM	Glycogen phosphorylase, muscle form	-1.06	-1.36	-0.68
O35350	CAPN1	Calpain-1 catalytic subunit	11.36	9.55	-0.68
P68033	ACTC1	Actin, alpha cardiac muscle 1	-0.54	-0.91	-0.68
Q8R1B4	EIF3C	Eukaryotic translation initiation factor 3 subunit C	0.66	0.14	-0.68
Q6P5E4	UGGT1	UDP-glucose:glycoprotein glucosyltransferase 1	9.61	8.02	-0.67
O09159	MAN2B1	Lysosomal alpha-mannosidase	1.45	0.84	-0.67
P62331	ARF6	ADP-ribosylation factor 6	-0.2	-0.6	-0.66
P11152	LPL	Lipoprotein lipase	0.66	0.16	-0.66
P48774	GSTM5	Glutathione S-transferase Mu 5	-1.8	-1.99	-0.65
Q05144	RAC2	Ras-related C3 botulinum toxin substrate 2	0.06	-0.36	-0.65
Q99MQ4	ASPN	Asporin	-0.5	-0.86	-0.65
P11276	FN1	Fibronectin	-0.46	-0.82	-0.65
Q8BHG1	NRD1	Nardilysin	8.86	7.38	-0.64
P26262	KLKB1	Plasma kallikrein	-0.27	-0.64	-0.63
O09044	SNAP23	Synaptosomal-associated protein 23	9.03	7.53	-0.63
P62242	RPS8	40S ribosomal protein S8	-0.59	-0.92	-0.63
P35441	THBS1	Thrombospondin-1	-0.57	-0.9	-0.63
O09061	PSMB1	Proteasome subunit beta type-1	-0.25	-0.61	-0.62
Q3U0V1	KHSRP	Far upstream element-binding protein 2	8.73	7.28	-0.61
Q61753	PHGDH	D-3-phosphoglycerate dehydrogenase	-1.15	-1.4	-0.61
P62962	PFN1	Profilin-1	-0.14	-0.51	-0.61
P28798	GRN	Granulins	11.07	9.34	-0.61
Q9WTZ2	MBTPS1	Membrane-bound transcription factor site-1 protease	0.47	0.03	-0.6
O88544	COPS4	COP9 signalosome complex subunit 4	0.29	-0.13	-0.6
Q6IRU2	TPM4	Tropomyosin alpha-4 chain	9.38	7.87	-0.59
P17427	AP2A2	AP-2 complex subunit alpha-2	1.3	0.77	-0.59
O88783	F5	Coagulation factor V	-0.89	-1.16	-0.59
P10605	CTSB	Cathepsin B	1.63	1.05	-0.59
P49722	PSMA2	Proteasome subunit alpha type-2	-0.04	-0.4	-0.58
Q9WU78	PDCD6IP	Programmed cell death 6-interacting protein	-0.19	-0.54	-0.58
Q60996	PPP2R5C	Serine/threonine-protein phosphatase 2A 56 kDa regulatory subunit gamma isoform	1.08	0.58	-0.57
Q9D964	GATM	Glycine amidinotransferase, mitochondrial	9.62	8.09	-0.56
P08905	LYZ2	Lysozyme C-2	12.01	10.2	-0.56
Q9JKR6	HYOU1	Hypoxia up-regulated protein 1	0.22	-0.17	-0.56
O88844	IDH1	Isocitrate dehydrogenase [NADP] cytoplasmic	-0.16	-0.49	-0.56
P31938	MAP2K1	Dual specificity mitogen-activated protein kinase kinase 1	1.22	0.72	-0.55
P97372	PSME2	Proteasome activator complex subunit 2	-0.58	-0.85	-0.54
Q9QZ08	NAGK	N-acetyl-D-glucosamine kinase	10.11	8.54	-0.54
P30416	FKBP4	Peptidyl-prolyl cis-trans isomerase FKBP4	0.87	0.42	-0.54
P62774	MTPN	Myotrophin	9.15	7.71	-0.53
A2AQ07	TUBB1	Tubulin beta-1 chain	-0.48	-0.76	-0.53
Q9CWK8	SNX2	Sorting nexin-2	0.63	0.22	-0.53
Q99MR6	SRRT	Serrate RNA effector molecule homolog	8.55	7.18	-0.52
P42225	STAT1	Signal transducer and activator of transcription 1	0.79	0.36	-0.52
Q60855	RIPK1	Receptor-interacting serine/threonine-protein kinase 1	9.49	8.02	-0.51
Q8VBV7	COPS8	COP9 signalosome complex subunit 8	10.57	8.97	-0.5
Q61595	KTN1	Kinectin	9.45	7.98	-0.5
Q61553	FSCN1	Fascin	-0.27	-0.55	-0.5
Q9QUM9	PSMA6	Proteasome subunit alpha type-6	0.22	-0.12	-0.5
Q9D1A2	CNDP2	Cytosolic non-specific dipeptidase	2.18	1.6	-0.5
P57780	ACTN4	Alpha-actinin-4	-0.76	-0.98	-0.5
Q99JW4	LIMS1	LIM and senescent cell antigen-like-containing domain protein 1	-0.55	-0.79	-0.49
Q9R0E2	PLOD1	Procollagen-lysine,2-oxoglutarate 5-dioxygenase 1	0.36	0.01	-0.49
Q9JJN5	CPN1	Carboxypeptidase N catalytic chain	-0.71	-0.92	-0.48
P34884	MIF	Macrophage migration inhibitory factor	11.03	9.39	-0.48
Q9R1P3	PSMB2	Proteasome subunit beta type-2	0	-0.3	-0.48
Q8K482	EMILIN2	EMILIN-2	1.07	0.64	-0.48
Q9DBT5	AMPD2	AMP deaminase 2	9.38	7.94	-0.47
P61971	NUTF2	Nuclear transport factor 2	0.91	0.5	-0.47
P61982	YWHAG	14-3-3 protein gamma	0.22	-0.1	-0.47
Q3TW96	UAP1L1	UDP-N-acetylhexosamine pyrophosphorylase-like protein 1	1.69	1.19	-0.47
P84084	ARF5	ADP-ribosylation factor 5	0.06	-0.23	-0.45
Q3UM45	PPP1R7	Protein phosphatase 1 regulatory subunit 7	0.02	-0.27	-0.45
P40336	VPS26A	Vacuolar protein sorting-associated protein 26A	11.41	9.74	-0.45
P61027	RAB10	Ras-related protein Rab-10	-0.23	-0.47	-0.44
Q3UHD6	SNX27	Sorting nexin-27	10.51	8.96	-0.44
P68368	TUBA4A	Tubulin alpha-4A chain	-3.07	-2.97	-0.44
P07742	RRM1	Ribonucleoside-diphosphate reductase large subunit	0.91	0.53	-0.44
O70475	UGDH	UDP-glucose 6-dehydrogenase	-1.26	-1.37	-0.43
O89051	ITM2B	Integral membrane protein 2B	10.88	9.3	-0.42
Q921E2	RAB31	Ras-related protein Rab-31	10.3	8.79	-0.42
P24452	CAPG	Macrophage-capping protein	0.97	0.6	-0.42
P62259	YWHAE	14-3-3 protein epsilon	-1.2	-1.31	-0.42
O55234	PSMB5	Proteasome subunit beta type-5	-0.32	-0.54	-0.42
Q9D6F9	TUBB4A	Tubulin beta-4A chain	-0.87	-1.02	-0.41
O88456	CAPNS1	Calpain small subunit 1	-0.18	-0.41	-0.41
P55264	ADK	Adenosine kinase	-0.59	-0.77	-0.41
Q7TNG5	EML2	Echinoderm microtubule-associated protein-like 2	-0.14	-0.38	-0.41
Q9JHH6	CPB2	Carboxypeptidase B2	-0.32	-0.53	-0.4
P10493	NID1	Nidogen-1	-1.24	-1.34	-0.4
O09010	LFNG	Beta-1,3-N-acetylglucosaminyltransferase lunatic fringe	-0.05	-0.29	-0.4
Q80UP5	ANKRD13A	Ankyrin repeat domain-containing protein 13A	8.64	7.35	-0.39
Q04857	COL6A1	Collagen alpha-1(VI) chain	-1.9	-1.91	-0.39
P63028	TPT1	Translationally-controlled tumor protein	9.96	8.51	-0.39
P35278	RAB5C	Ras-related protein Rab-5C	0.07	-0.18	-0.39
Q9R1P1	PSMB3	Proteasome subunit beta type-3	0.09	-0.17	-0.39
P70389	IGFALS	Insulin-like growth factor-binding protein complex acid labile subunit	-0.68	-0.83	-0.38
Q9QXY6	EHD3	EH domain-containing protein 3	-1.09	-1.19	-0.38
Q8BIJ7	RUFY1	RUN and FYVE domain-containing protein 1	8.97	7.65	-0.38
Q9R0N0	GALK1	Galactokinase	-0.53	-0.71	-0.38
Q8BMP6	ACBD3	Golgi resident protein GCP60	10.03	8.58	-0.38
Q4KMM3	OXR1	Oxidation resistance protein 1	9.8	8.38	-0.38
Q9JLV5	CUL3	Cullin-3	0.56	0.25	-0.38
P19221	F2	Prothrombin	-0.82	-0.95	-0.38
Q7TPR4	ACTN1	Alpha-actinin-1	0.77	0.44	-0.38
Q80U56	AVL9	Late secretory pathway protein AVL9 homolog	9.16	7.82	-0.37
Q9JLV6	PNKP	Bifunctional polynucleotide phosphatase/kinase	9.66	8.27	-0.37
P55065	PLTP	Phospholipid transfer protein	-0.84	-0.97	-0.37
O08808	DIAPH1	Protein diaphanous homolog 1	0.42	0.14	-0.37
P97449	ANPEP	Aminopeptidase N	0.1	-0.14	-0.37
Q9ET01	PYGL	Glycogen phosphorylase, liver form	-0.18	-0.38	-0.37
Q9D8U8	SNX5	Sorting nexin-5	10.97	9.42	-0.36
P05555	ITGAM	Integrin alpha-M	0.6	0.31	-0.36
Q99LD4	GPS1	COP9 signalosome complex subunit 1	-0.24	-0.42	-0.35
P21956	MFGE8	Lactadherin	1.45	1.06	-0.35
P62754	RPS6	40S ribosomal protein S6	-0.89	-0.99	-0.33
P62334	PSMC6	26S protease regulatory subunit 10B	1.51	1.12	-0.33
Q3UPH1	PRRC1	Protein PRRC1	9.09	7.79	-0.32
Q9WUH7	SEMA4G	Semaphorin-4G	-1.2	-1.24	-0.32
Q60668	HNRNPD	Heterogeneous nuclear ribonucleoprotein D0	9.7	8.32	-0.32
Q9DCL9	PAICS	Multifunctional protein ADE2	1.18	0.84	-0.32
Q9Z2U1	PSMA5	Proteasome subunit alpha type-5	-0.1	-0.28	-0.32
Q2PZL6	FAT4	Protocadherin Fat 4	-0.99	-1.07	-0.32
Q8BG32	PSMD11	26S proteasome non-ATPase regulatory subunit 11	0.24	0.01	-0.32
Q9JK38	GNPNAT1	Glucosamine 6-phosphate N-acetyltransferase	-0.56	-0.68	-0.31
Q91XD6	VPS36	Vacuolar protein-sorting-associated protein 36	9.91	8.53	-0.31
Q60854	SERPINB6	Serpin B6	3.41	2.82	-0.31
Q60715	P4HA1	Prolyl 4-hydroxylase subunit alpha-1	0.08	-0.11	-0.3
Q921Y0	MOB1A	MOB kinase activator 1A	9.86	8.49	-0.29
P62983	RPS27A	Ubiquitin-40S ribosomal protein S27a	11.3	9.75	-0.29
Q9JM76	ARPC3	Actin-related protein 2/3 complex subunit 3	0.12	-0.07	-0.29
P35821	PTPN1	Tyrosine-protein phosphatase non-receptor type 1	2.09	1.66	-0.29
P32921	WARS	Tryptophan--tRNA ligase, cytoplasmic	-0.13	-0.29	-0.29
O88569	HNRNPA2B1	Heterogeneous nuclear ribonucleoproteins A2/B1	9.23	7.94	-0.28
Q8BFR4	GNS	N-acetylglucosamine-6-sulfatase	10.26	8.85	-0.28
Q63844	MAPK3	Mitogen-activated protein kinase 3	1.66	1.29	-0.28
P62305	SNRPE	Small nuclear ribonucleoprotein E	9.3	8.01	-0.27
Q64261	CDK6	Cyclin-dependent kinase 6	9.32	8.02	-0.27
Q9JM99	PRG4	Proteoglycan 4	-1.14	-1.15	-0.26
P97310	MCM2	DNA replication licensing factor MCM2	9.2	7.93	-0.26
Q9R190	MTA2	Metastasis-associated protein MTA2	8.97	7.73	-0.26
P06684	C5	Complement C5	-1.03	-1.06	-0.26
Q9JLI6	SCLY	Selenocysteine lyase	9.52	8.21	-0.26
P48758	CBR1	Carbonyl reductase [NADPH] 1	0.27	0.09	-0.26
P24527	LTA4H	Leukotriene A-4 hydrolase	-1.43	-1.41	-0.26
P61202	COPS2	COP9 signalosome complex subunit 2	11.17	9.66	-0.26
Q99K51	PLS3	Plastin-3	0.55	0.32	-0.26
O88545	COPS6	COP9 signalosome complex subunit 6	0.45	0.25	-0.25
Q99P31	HSPBP1	Hsp70-binding protein 1	9.37	8.09	-0.24
Q9Z0L8	GGH	Gamma-glutamyl hydrolase	11.88	10.3	-0.24
P17918	PCNA	Proliferating cell nuclear antigen	1.43	1.12	-0.24
P59999	ARPC4	Actin-related protein 2/3 complex subunit 4	1.37	1.06	-0.24
P28063	PSMB8	Proteasome subunit beta type-8	2.89	2.4	-0.24
P49138	MAPKAPK2	MAP kinase-activated protein kinase 2	10.23	8.86	-0.23
P36536	SAR1A	GTP-binding protein SAR1a	-0.06	-0.18	-0.23
Q920E5	FDPS	Farnesyl pyrophosphate synthase	10.3	8.92	-0.23
P42227	STAT3	Signal transducer and activator of transcription 3	-0.24	-0.35	-0.23
P70180	NPR3	Atrial natriuretic peptide receptor 3	9.38	8.11	-0.22
Q8CFE4	SCYL2	SCY1-like protein 2	9.32	8.06	-0.22
Q63829	COMMD3	COMM domain-containing protein 3	8.87	7.66	-0.22
Q9D7G0	PRPS1	Ribose-phosphate pyrophosphokinase 1	-0.42	-0.5	-0.22
P82343	RENBP	N-acylglucosamine 2-epimerase	11.37	9.86	-0.22
Q9Z1Q5	CLIC1	Chloride intracellular channel protein 1	0.12	-0.02	-0.22
P62827	RAN	GTP-binding nuclear protein Ran	-0.34	-0.43	-0.22
Q64324	STXBP2	Syntaxin-binding protein 2	11.11	9.63	-0.22
Q6P5F9	XPO1	Exportin-1	0.71	0.5	-0.22
Q91X83	MAT1A	S-adenosylmethionine synthase isoform type-1	-0.91	-0.92	-0.21
Q9ES74	NEK7	Serine/threonine-protein kinase Nek7	8.86	7.66	-0.21
Q8R5A3	APBB1IP	Amyloid beta A4 precursor protein-binding family B member 1-interacting protein	0.39	0.23	-0.21
Q91V64	ISOC1	Isochorismatase domain-containing protein 1	-0.02	-0.13	-0.21
P21107	TPM3	Tropomyosin alpha-3 chain	10.49	9.1	-0.21
Q08879	FBLN1	Fibulin-1	-0.86	-0.87	-0.21
Q61024	ASNS	Asparagine synthetase [glutamine-hydrolyzing]	10.58	9.17	-0.21
Q99JY9	ACTR3	Actin-related protein 3	0.58	0.39	-0.21
Q9EPL8	IPO7	Importin-7	0.87	0.65	-0.2
O88685	PSMC3	26S protease regulatory subunit 6A	1.34	1.06	-0.2
P26516	PSMD7	26S proteasome non-ATPase regulatory subunit 7	11.26	9.79	-0.19
P70195	PSMB7	Proteasome subunit beta type-7	0.73	0.54	-0.19
P63085	MAPK1	Mitogen-activated protein kinase 1	1.23	0.98	-0.19
Q9WVK4	EHD1	EH domain-containing protein 1	0.89	0.68	-0.19
P56546	CTBP2	C-terminal-binding protein 2	9.91	8.61	-0.18
P07091	S100A4	Protein S100-A4	1.18	0.94	-0.18
Q9WU81	SLC37A2	Sugar phosphate exchanger 2	-0.73	-0.74	-0.18
Q61598	GDI2	Rab GDP dissociation inhibitor beta	3.05	2.58	-0.18
Q61035	HARS	Histidine--tRNA ligase, cytoplasmic	9	7.82	-0.17
P62301	RPS13	40S ribosomal protein S13	9.88	8.59	-0.17
Q8VEK3	HNRNPU	Heterogeneous nuclear ribonucleoprotein U	10.17	8.84	-0.17
O89053	CORO1A	Coronin-1A	-0.61	-0.62	-0.17
P97429	ANXA4	Annexin A4	0.99	0.78	-0.17
Q62318	TRIM28	Transcription intermediary factor 1-beta	10.16	8.84	-0.16
Q9CQW2	ARL8B	ADP-ribosylation factor-like protein 8B	1.83	1.52	-0.16
Q60710	SAMHD1	Deoxynucleoside triphosphate triphosphohydrolase SAMHD1	11.03	9.61	-0.16
P61021	RAB5B	Ras-related protein Rab-5B	0.69	0.53	-0.15
Q8CI04	COG3	Conserved oligomeric Golgi complex subunit 3	9.39	8.18	-0.15
Q8VC12	UROC1	Urocanate hydratase	-0.14	-0.2	-0.15
P62869	TCEB2	Transcription elongation factor B polypeptide 2	10.88	9.48	-0.15
Q58A65	SPAG9	C-Jun-amino-terminal kinase-interacting protein 4	9.33	8.12	-0.15
Q9JKV1	ADRM1	Proteasomal ubiquitin receptor ADRM1	9.99	8.71	-0.15
P97821	CTSC	Dipeptidyl peptidase 1	10.33	9	-0.15
O35375	NRP2	Neuropilin-2	0.3	0.18	-0.15
Q8R081	HNRNPL	Heterogeneous nuclear ribonucleoprotein L	10.39	9.05	-0.15
P97384	ANXA11	Annexin A11	-2.49	-2.26	-0.15
O89079	COPE	Coatomer subunit epsilon	10.96	9.55	-0.15
Q8C1A5	THOP1	Thimet oligopeptidase	-0.95	-0.91	-0.15
Q9WTM5	RUVBL2	RuvB-like 2	1.25	1.02	-0.15
Q91YI0	ASL	Argininosuccinate lyase	-0.16	-0.22	-0.15
Q8K1B8	FERMT3	Fermitin family homolog 3	0.39	0.26	-0.15
P97464	EXT1	Exostosin-1	-0.95	-0.91	-0.14
Q8R010	AIMP2	Aminoacyl tRNA synthase complex-interacting multifunctional protein 2	0.8	0.64	-0.13
O89023	TPP1	Tripeptidyl-peptidase 1	0.59	0.46	-0.13
P54923	ADPRH	[Protein ADP-ribosylarginine] hydrolase	11.07	9.66	-0.13
O55222	ILK	Integrin-linked protein kinase	-0.53	-0.53	-0.13
Q04592	PCSK5	Proprotein convertase subtilisin/kexin type 5	-0.35	-0.36	-0.12
Q9CZM2	RPL15	60S ribosomal protein L15	-1.36	-1.25	-0.12
Q9CQ65	MTAP	S-methyl-5'-thioadenosine phosphorylase	0.66	0.52	-0.12
Q9Z2W0	DNPEP	Aspartyl aminopeptidase	1.83	1.55	-0.12
P26638	SARS	Serine--tRNA ligase, cytoplasmic	0.54	0.42	-0.12
Q7TQK5	CCDC93	Coiled-coil domain-containing protein 93	9.16	8.01	-0.1
Q9D6Y9	GBE1	1,4-alpha-glucan-branching enzyme	0.41	0.32	-0.1
P46638	RAB11B	Ras-related protein Rab-11B	-0.32	-0.33	-0.1
Q9EPU0	UPF1	Regulator of nonsense transcripts 1	9.51	8.31	-0.1
P28474	ADH5	Alcohol dehydrogenase class-3	-0.91	-0.85	-0.1
P01899	H2-D1	H-2 class I histocompatibility antigen, D-B alpha chain	11.33	9.91	-0.1
Q61655	DDX19A	ATP-dependent RNA helicase DDX19A	9.47	8.28	-0.09
O35593	PSMD14	26S proteasome non-ATPase regulatory subunit 14	0.99	0.83	-0.09
Q99JX4	EIF3M	Eukaryotic translation initiation factor 3 subunit M	2.45	2.12	-0.09
P47738	ALDH2	Aldehyde dehydrogenase, mitochondrial	0.3	0.23	-0.09
P35585	AP1M1	AP-1 complex subunit mu-1	1	0.84	-0.09
P16546	SPTAN1	Spectrin alpha chain, non-erythrocytic 1	-0.68	-0.64	-0.09
Q9D0F9	PGM1	Phosphoglucomutase-1	-0.86	-0.79	-0.09
P48678	LMNA	Prelamin-A/C	1.55	1.33	-0.09
P68372	TUBB4B	Tubulin beta-4B chain	-0.01	-0.05	-0.09
Q9D8E6	RPL4	60S ribosomal protein L4	-0.63	-0.58	-0.08
Q9JLJ2	ALDH9A1	4-trimethylaminobutyraldehyde dehydrogenase	-0.44	-0.42	-0.08
P42208	2016-09-02	Septin-2	1.32	1.14	-0.07
Q9D0K2	OXCT1	Succinyl-CoA:3-ketoacid coenzyme A transferase 1, mitochondrial	11.34	9.94	-0.07
Q8VDM4	PSMD2	26S proteasome non-ATPase regulatory subunit 2	2.57	2.24	-0.07
Q91YW3	DNAJC3	DnaJ homolog subfamily C member 3	9.34	8.19	-0.06
Q6PGF7	EXOC8	Exocyst complex component 8	9.03	7.92	-0.06
P57776	EEF1D	Elongation factor 1-delta	10.8	9.47	-0.06
Q8R001	MAPRE2	Microtubule-associated protein RP/EB family member 2	-1.47	-1.31	-0.06
Q9CWJ9	ATIC	Bifunctional purine biosynthesis protein PURH	0.2	0.16	-0.06
P47955	RPLP1	60S acidic ribosomal protein P1	10.68	9.37	-0.05
Q9CPY7	LAP3	Cytosol aminopeptidase	-0.16	-0.16	-0.05
P05213	TUBA1B	Tubulin alpha-1B chain	1.41	1.23	-0.05
P61979	HNRNPK	Heterogeneous nuclear ribonucleoprotein K	0.9	0.79	-0.04
Q9EQP2	EHD4	EH domain-containing protein 4	1.68	1.47	-0.04
Q8VCS0	PGLYRP2	N-acetylmuramoyl-L-alanine amidase	0.13	0.12	-0.03
P62267	RPS23	40S ribosomal protein S23	9.95	8.75	-0.03
Q8CHH9	2016-09-08	Septin-8	8.91	7.83	-0.03
Q9ES46	PARVB	Beta-parvin	-0.17	-0.14	-0.03
Q8CG03	PDE5A	cGMP-specific 3',5'-cyclic phosphodiesterase	-0.64	-0.57	-0.03
Q60605	MYL6	Myosin light polypeptide 6	0.06	0.06	-0.03
Q93092	TALDO1	Transaldolase	-0.23	-0.2	-0.03
Q91X52	DCXR	L-xylulose reductase	9.4	8.27	-0.02
Q3UKJ7	SMU1	WD40 repeat-containing protein SMU1	9.49	8.35	-0.02
P35951	LDLR	Low-density lipoprotein receptor	9.67	8.51	-0.02
P68181	PRKACB	cAMP-dependent protein kinase catalytic subunit beta	-0.19	-0.16	-0.02
P97355	SMS	Spermine synthase	9.82	8.64	-0.02
P35279	RAB6A	Ras-related protein Rab-6A	0.12	0.12	-0.02
P08752	GNAI2	Guanine nucleotide-binding protein G(i) subunit alpha-2	-0.23	-0.19	-0.02
P14685	PSMD3	26S proteasome non-ATPase regulatory subunit 3	0.71	0.64	-0.02
P29351	PTPN6	Tyrosine-protein phosphatase non-receptor type 6	0.74	0.66	-0.02
Q9ERK4	CSE1L	Exportin-2	1	0.89	-0.02
Q9JL62	GLTP	Glycolipid transfer protein	9.5	8.36	-0.01
Q9DCH4	EIF3F	Eukaryotic translation initiation factor 3 subunit F	0.74	0.67	-0.01
P45376	AKR1B1	Aldose reductase	0.26	0.25	-0.01
Q9WVA4	TAGLN2	Transgelin-2	1.58	1.4	-0.01
Q9D2V7	CORO7	Coronin-7	11.24	9.9	-0.01
P84078	ARF1	ADP-ribosylation factor 1	-0.04	-0.01	0
P50247	AHCY	Adenosylhomocysteinase	-0.85	-0.72	0
P80316	CCT5	T-complex protein 1 subunit epsilon	0.78	0.71	0
P97823	LYPLA1	Acyl-protein thioesterase 1	-1.42	-1.22	0.01
Q9CQ80	VPS25	Vacuolar protein-sorting-associated protein 25	9.09	8.02	0.01
O54984	ASNA1	ATPase Asna1	10.1	8.9	0.01
P12265	GUSB	Beta-glucuronidase	-0.43	-0.35	0.01
Q8BV13	COPS7B	COP9 signalosome complex subunit 7b	-0.68	-0.56	0.02
P86048	RPL10L	60S ribosomal protein L10-like	9.76	8.61	0.02
Q99KV1	DNAJB11	DnaJ homolog subfamily B member 11	9.74	8.6	0.02
Q6P4T2	SNRNP200	U5 small nuclear ribonucleoprotein 200 kDa helicase	10.28	9.06	0.02
P63017	HSPA8	Heat shock cognate 71 kDa protein	-0.01	0.03	0.02
Q8BH04	PCK2	Phosphoenolpyruvate carboxykinase [GTP], mitochondrial	-1.34	-1.14	0.03
O70145	NCF2	Neutrophil cytosol factor 2	8.99	7.94	0.03
P27659	RPL3	60S ribosomal protein L3	-0.08	-0.03	0.03
P29391	FTL1	Ferritin light chain 1	0.63	0.6	0.03
O08739	AMPD3	AMP deaminase 3	10.81	9.54	0.03
Q810B6	ANKFY1	Rabankyrin-5	11.21	9.89	0.03
P62137	PPP1CA	Serine/threonine-protein phosphatase PP1-alpha catalytic subunit	2.39	2.15	0.03
P28271	ACO1	Cytoplasmic aconitate hydratase	-0.46	-0.36	0.03
Q8BTM8	FLNA	Filamin-A	-0.1	-0.04	0.03
P99024	TUBB5	Tubulin beta-5 chain	-0.1	-0.03	0.04
Q91WK2	EIF3H	Eukaryotic translation initiation factor 3 subunit H	1.28	1.18	0.04
P63101	YWHAZ	14-3-3 protein zeta/delta	-0.3	-0.21	0.04
P13020	GSN	Gelsolin	0.4	0.4	0.04
Q8K1R7	NEK9	Serine/threonine-protein kinase Nek9	9.08	8.03	0.05
P62482	KCNAB2	Voltage-gated potassium channel subunit beta-2	8.68	7.69	0.05
Q60973	RBBP7	Histone-binding protein RBBP7	-0.22	-0.13	0.05
P51569	GLA	Alpha-galactosidase A	1.11	1.03	0.05
Q9WV32	ARPC1B	Actin-related protein 2/3 complex subunit 1B	-0.15	-0.08	0.05
Q05895	THBS3	Thrombospondin-3	9.33	8.26	0.06
Q8K2I4	MANBA	Beta-mannosidase	-1.01	-0.83	0.06
P82198	TGFBI	Transforming growth factor-beta-induced protein ig-h3	-0.21	-0.12	0.06
Q91V92	ACLY	ATP-citrate synthase	-0.07	0.01	0.06
P23591	TSTA3	GDP-L-fucose synthase	9.61	8.51	0.07
Q9ES00	UBE4B	Ubiquitin conjugation factor E4 B	9.68	8.57	0.07
Q00612	G6PDX	Glucose-6-phosphate 1-dehydrogenase X	0.97	0.92	0.07
P61161	ACTR2	Actin-related protein 2	0.35	0.38	0.07
Q8K1M6	DNM1L	Dynamin-1-like protein	-0.03	0.05	0.08
P26039	TLN1	Talin-1	-0.7	-0.54	0.08
Q9CZ04	COPS7A	COP9 signalosome complex subunit 7a	9.85	8.74	0.09
P63242	EIF5A	Eukaryotic translation initiation factor 5A-1	9.66	8.57	0.09
P53026	RPL10A	60S ribosomal protein L10a	11.32	10.03	0.09
Q99KP3	CRYL1	Lambda-crystallin homolog	10.49	9.31	0.09
Q9CYR6	PGM3	Phosphoacetylglucosamine mutase	0.01	0.09	0.09
P26450	PIK3R1	Phosphatidylinositol 3-kinase regulatory subunit alpha	0.34	0.38	0.09
Q9CY64	BLVRA	Biliverdin reductase A	1.21	1.14	0.09
Q9D0I9	RARS	Arginine--tRNA ligase, cytoplasmic	0.53	0.55	0.09
P63073	EIF4E	Eukaryotic translation initiation factor 4E	0.52	0.55	0.1
Q3V1L4	NT5C2	Cytosolic purine 5'-nucleotidase	9.38	8.34	0.1
O88543	COPS3	COP9 signalosome complex subunit 3	-0.31	-0.18	0.1
P50543	S100A11	Protein S100-A11	-0.37	-0.23	0.11
Q62000	OGN	Mimecan	10.7	9.5	0.11
Q91W86	VPS11	Vacuolar protein sorting-associated protein 11 homolog	1.07	1.04	0.11
Q9Z1Z2	STRAP	Serine-threonine kinase receptor-associated protein	1.66	1.56	0.11
P51150	RAB7A	Ras-related protein Rab-7a	0.17	0.25	0.11
Q9DCD0	PGD	6-phosphogluconate dehydrogenase, decarboxylating	0.56	0.59	0.11
P40124	CAP1	Adenylyl cyclase-associated protein 1	-0.29	-0.16	0.11
Q9D8N2	FAM45A	Protein FAM45A	8.71	7.76	0.12
Q60963	PLA2G7	Platelet-activating factor acetylhydrolase	0.88	0.88	0.12
Q9CQI6	COTL1	Coactosin-like protein	10.21	9.08	0.13
Q8VCM7	FGG	Fibrinogen gamma chain	-0.89	-0.68	0.13
Q8VE47	UBA5	Ubiquitin-like modifier-activating enzyme 5	0.53	0.58	0.13
P21981	TGM2	Protein-glutamine gamma-glutamyltransferase 2	1.06	1.04	0.13
Q6P2B1	TNPO3	Transportin-3	9.58	8.53	0.14
Q9CQC8	SPG21	Maspardin	10.31	9.17	0.14
Q9Z2X1	HNRNPF	Heterogeneous nuclear ribonucleoprotein F	1.45	1.39	0.14
Q91V41	RAB14	Ras-related protein Rab-14	-0.13	0	0.14
Q7TSV4	PGM2	Phosphoglucomutase-2	-0.28	-0.13	0.14
P70398	USP9X	Probable ubiquitin carboxyl-terminal hydrolase FAF-X	1.63	1.55	0.14
Q07797	LGALS3BP	Galectin-3-binding protein	0.78	0.8	0.14
Q921H8	ACAA1A	3-ketoacyl-CoA thiolase A, peroxisomal	0.66	0.7	0.15
P51660	HSD17B4	Peroxisomal multifunctional enzyme type 2	9.38	8.36	0.15
P50431	SHMT1	Serine hydroxymethyltransferase, cytosolic	-0.59	-0.39	0.15
Q6PHZ2	CAMK2D	Calcium/calmodulin-dependent protein kinase type II subunit delta	10.05	8.96	0.15
Q8CIN4	PAK2	Serine/threonine-protein kinase PAK 2	1.23	1.2	0.15
Q99K48	NONO	Non-POU domain-containing octamer-binding protein	10.61	9.45	0.15
Q8R1F1	FAM129B	Niban-like protein 1	0.3	0.39	0.15
O08553	DPYSL2	Dihydropyrimidinase-related protein 2	0.74	0.77	0.15
P26041	MSN	Moesin	1.25	1.23	0.15
Q99L47	ST13	Hsc70-interacting protein	-1.86	-1.5	0.16
Q9D1Q6	ERP44	Endoplasmic reticulum resident protein 44	9.59	8.56	0.16
P23492	PNP	Purine nucleoside phosphorylase	-0.73	-0.51	0.16
Q8CIB5	FERMT2	Fermitin family homolog 2	-1.39	-1.09	0.16
P60766	CDC42	Cell division control protein 42 homolog	0.43	0.51	0.16
Q9D906	ATG7	Ubiquitin-like modifier-activating enzyme ATG7	10.2	9.09	0.16
Q8R1Q8	DYNC1LI1	Cytoplasmic dynein 1 light intermediate chain 1	1.24	1.23	0.16
Q61656	DDX5	Probable ATP-dependent RNA helicase DDX5	11.12	9.9	0.16
Q99KK7	DPP3	Dipeptidyl peptidase 3	0.59	0.65	0.16
P46412	GPX3	Glutathione peroxidase 3	-0.79	-0.55	0.17
Q3V0K9	PLS1	Plastin-1	9.12	8.15	0.17
Q60749	KHDRBS1	KH domain-containing, RNA-binding, signal transduction-associated protein 1	9.35	8.35	0.17
Q7TQI3	OTUB1	Ubiquitin thioesterase OTUB1	0.95	0.98	0.17
Q8R4V5	OIT3	Oncoprotein-induced transcript 3 protein	-0.93	-0.68	0.18
Q6NZC7	SEC23IP	SEC23-interacting protein	9.4	8.4	0.18
Q5SSL4	ABR	Active breakpoint cluster region-related protein	10.49	9.36	0.18
Q8JZQ9	EIF3B	Eukaryotic translation initiation factor 3 subunit B	0.31	0.42	0.18
Q9JII5	DAZAP1	DAZ-associated protein 1	8.92	7.99	0.19
Q9JKC8	AP3M1	AP-3 complex subunit mu-1	8.87	7.94	0.19
Q9ER72	CARS	Cysteine--tRNA ligase, cytoplasmic	9.64	8.62	0.19
P60335	PCBP1	Poly(rC)-binding protein 1	-0.11	0.05	0.19
P10649	GSTM1	Glutathione S-transferase Mu 1	11.01	9.82	0.19
P24270	CAT	Catalase	-1.51	-1.18	0.19
P99026	PSMB4	Proteasome subunit beta type-4	-0.73	-0.49	0.2
Q8BFY9	TNPO1	Transportin-1	0.67	0.75	0.2
O88428	PAPSS2	Bifunctional 3'-phosphoadenosine 5'-phosphosulfate synthase 2	8.64	7.76	0.21
P24668	M6PR	Cation-dependent mannose-6-phosphate receptor	-0.32	-0.12	0.21
Q8VDW0	DDX39A	ATP-dependent RNA helicase DDX39A	9.71	8.69	0.21
Q91Y97	ALDOB	Fructose-bisphosphate aldolase B	-1.07	-0.77	0.21
Q99L27	GMPR2	GMP reductase 2	0.56	0.66	0.21
Q9JIG7	CCDC22	Coiled-coil domain-containing protein 22	10.88	9.73	0.21
Q6PNC0	DMXL1	DmX-like protein 1	10.69	9.56	0.21
P80313	CCT7	T-complex protein 1 subunit eta	0.47	0.58	0.21
P10126	EEF1A1	Elongation factor 1-alpha 1	-0.22	-0.03	0.21
P11983	TCP1	T-complex protein 1 subunit alpha	0.71	0.79	0.21
Q91V12	ACOT7	Cytosolic acyl coenzyme A thioester hydrolase	0.32	0.46	0.22
Q99KC8	VWA5A	von Willebrand factor A domain-containing protein 5A	1.57	1.55	0.22
Q3TBD2	HMHA1	Minor histocompatibility protein HA-1	9.63	8.64	0.23
Q60864	STIP1	Stress-induced-phosphoprotein 1	9.4	8.44	0.23
P41241	CSK	Tyrosine-protein kinase CSK	-0.93	-0.64	0.23
Q8BG05	HNRNPA3	Heterogeneous nuclear ribonucleoprotein A3	10.14	9.09	0.23
Q9WUM4	CORO1C	Coronin-1C	0.05	0.23	0.23
O88572	LRP6	Low-density lipoprotein receptor-related protein 6	-0.4	-0.17	0.24
Q8BZF8	PGM5	Phosphoglucomutase-like protein 5	-1.85	-1.44	0.24
P19157	GSTP1	Glutathione S-transferase P 1	1.45	1.46	0.24
P16125	LDHB	L-lactate dehydrogenase B chain	-1.54	-1.17	0.24
P45377	AKR1B8	Aldose reductase-related protein 2	1.22	1.26	0.24
Q8VCT3	RNPEP	Aminopeptidase B	1.01	1.07	0.24
Q8BWM0	PTGES2	Prostaglandin E synthase 2	9.16	8.24	0.25
Q9CZD3	GARS	Glycine--tRNA ligase	0.14	0.31	0.25
P08030	APRT	Adenine phosphoribosyltransferase	0.19	0.37	0.26
Q99KP6	PRPF19	Pre-mRNA-processing factor 19	-0.91	-0.6	0.26
Q91VI7	RNH1	Ribonuclease inhibitor	0.01	0.21	0.26
Q9DBG3	AP2B1	AP-2 complex subunit beta	0.65	0.77	0.26
P52480	PKM	Pyruvate kinase PKM	-0.42	-0.17	0.26
P14115	RPL27A	60S ribosomal protein L27a	-0.19	0.04	0.27
Q9CQR6	PPP6C	Serine/threonine-protein phosphatase 6 catalytic subunit	9.55	8.6	0.27
P63037	DNAJA1	DnaJ homolog subfamily A member 1	9.7	8.73	0.27
Q61838	A2M	Alpha-2-macroglobulin	-2.12	-1.66	0.27
P47754	CAPZA2	F-actin-capping protein subunit alpha-2	0.47	0.62	0.27
Q9D8N0	EEF1G	Elongation factor 1-gamma	0.4	0.56	0.27
P49935	CTSH	Pro-cathepsin H	9.08	8.19	0.28
P61967	AP1S1	AP-1 complex subunit sigma-1A	9.45	8.51	0.28
Q9JIW9	RALB	Ras-related protein Ral-B	8.9	8.03	0.28
Q4LDD4	ARAP1	Arf-GAP with Rho-GAP domain, ANK repeat and PH domain-containing protein 1	9.62	8.66	0.28
Q76MZ3	PPP2R1A	Serine/threonine-protein phosphatase 2A 65 kDa regulatory subunit A alpha isoform	0.38	0.55	0.28
Q8VHX6	FLNC	Filamin-C	-0.87	-0.55	0.28
Q8R050	GSPT1	Eukaryotic peptide chain release factor GTP-binding subunit ERF3A	9.29	8.38	0.29
Q99KJ8	DCTN2	Dynactin subunit 2	9.4	8.48	0.29
P47753	CAPZA1	F-actin-capping protein subunit alpha-1	-0.5	-0.22	0.29
Q9Z0N1	EIF2S3X	Eukaryotic translation initiation factor 2 subunit 3, X-linked	0.36	0.53	0.29
P56399	USP5	Ubiquitin carboxyl-terminal hydrolase 5	0.82	0.94	0.29
Q9EQH3	VPS35	Vacuolar protein sorting-associated protein 35	0.53	0.68	0.29
P58252	EEF2	Elongation factor 2	0.31	0.49	0.29
Q99LD9	EIF2B2	Translation initiation factor eIF-2B subunit beta	9.09	8.21	0.3
Q8C0E2	VPS26B	Vacuolar protein sorting-associated protein 26B	8.86	8.01	0.3
Q8K183	PDXK	Pyridoxal kinase	0.91	1.02	0.3
Q8K4Z3	APOA1BP	NAD(P)H-hydrate epimerase	-1.34	-0.95	0.31
P84096	RHOG	Rho-related GTP-binding protein RhoG	0.05	0.27	0.31
Q9CZ44	NSFL1C	NSFL1 cofactor p47	9.24	8.35	0.31
Q9D662	SEC23B	Protein transport protein Sec23B	1.18	1.27	0.31
P57746	ATP6V1D	V-type proton ATPase subunit D	1.18	1.27	0.31
Q05793	HSPG2	Basement membrane-specific heparan sulfate proteoglycan core protein	-0.89	-0.55	0.31
P40142	TKT	Transketolase	0.13	0.35	0.31
Q9JIF7	COPB1	Coatomer subunit beta	0.8	0.94	0.31
P97447	FHL1	Four and a half LIM domains protein 1	-0.87	-0.53	0.32
P48441	IDUA	Alpha-L-iduronidase	9.39	8.5	0.32
P62830	RPL23	60S ribosomal protein L23	10.16	9.17	0.32
Q8K2Q7	BROX	BRO1 domain-containing protein BROX	0.59	0.75	0.32
Q9CR51	ATP6V1G1	V-type proton ATPase subunit G 1	-0.58	-0.27	0.32
P28352	APEX1	DNA-(apurinic or apyrimidinic site) lyase	1.76	1.79	0.32
O70310	NMT1	Glycylpeptide N-tetradecanoyltransferase 1	10.74	9.68	0.32
P17742	PPIA	Peptidyl-prolyl cis-trans isomerase A	11.84	10.64	0.32
P62880	GNB2	Guanine nucleotide-binding protein G(I)/G(S)/G(T) subunit beta-2	-0.34	-0.06	0.32
Q9D8W5	PSMD12	26S proteasome non-ATPase regulatory subunit 12	0.21	0.42	0.32
P46471	PSMC2	26S protease regulatory subunit 7	0.85	0.98	0.32
O88342	WDR1	WD repeat-containing protein 1	-0.51	-0.2	0.32
P35980	RPL18	60S ribosomal protein L18	-0.39	-0.1	0.33
Q9D6R2	IDH3A	Isocitrate dehydrogenase [NAD] subunit alpha, mitochondrial	9.88	8.93	0.33
Q9CYN9	ATP6AP2	Renin receptor	0.21	0.43	0.33
P12382	PFKL	ATP-dependent 6-phosphofructokinase, liver type	-0.66	-0.34	0.33
Q8R0Y6	ALDH1L1	Cytosolic 10-formyltetrahydrofolate dehydrogenase	-0.68	-0.35	0.33
P19253	RPL13A	60S ribosomal protein L13a	-0.14	0.13	0.34
P61082	UBE2M	NEDD8-conjugating enzyme Ubc12	-0.51	-0.19	0.34
Q91YP3	DERA	Deoxyribose-phosphate aldolase	11.2	10.1	0.34
Q68FD5	CLTC	Clathrin heavy chain 1	0.29	0.51	0.34
Q8VIJ6	SFPQ	Splicing factor, proline- and glutamine-rich	9.75	8.83	0.35
Q8CIG8	PRMT5	Protein arginine N-methyltransferase 5	0.24	0.47	0.35
Q571I9	ALDH16A1	Aldehyde dehydrogenase family 16 member A1	0.56	0.75	0.35
Q8R307	VPS18	Vacuolar protein sorting-associated protein 18 homolog	10.05	9.09	0.36
P48036	ANXA5	Annexin A5	2.39	2.37	0.36
Q9CQC9	SAR1B	GTP-binding protein SAR1b	10.82	9.78	0.37
Q9WUA2	FARSB	Phenylalanine--tRNA ligase beta subunit	1.32	1.43	0.37
Q5SSW2	PSME4	Proteasome activator complex subunit 4	9.97	9.03	0.37
Q8CIH5	PLCG2	1-phosphatidylinositol 4,5-bisphosphate phosphodiesterase gamma-2	1.07	1.21	0.37
Q99PV0	PRPF8	Pre-mRNA-processing-splicing factor 8	7.76	7.09	0.38
P70268	PKN1	Serine/threonine-protein kinase N1	9.81	8.9	0.38
Q8BU31	RAP2C	Ras-related protein Rap-2c	9.58	8.7	0.38
P61211	ARL1	ADP-ribosylation factor-like protein 1	9.61	8.72	0.38
Q9CZ30	OLA1	Obg-like ATPase 1	0.42	0.65	0.38
Q6ZWX6	EIF2S1	Eukaryotic translation initiation factor 2 subunit 1	10.71	9.69	0.38
Q9JHR7	IDE	Insulin-degrading enzyme	-0.51	-0.17	0.38
Q6P1B1	XPNPEP1	Xaa-Pro aminopeptidase 1	-0.39	-0.07	0.38
P54822	ADSL	Adenylosuccinate lyase	-1.08	-0.67	0.38
Q9CVB6	ARPC2	Actin-related protein 2/3 complex subunit 2	0.63	0.84	0.38
Q9ES52	INPP5D	Phosphatidylinositol 3,4,5-trisphosphate 5-phosphatase 1	1.09	1.24	0.38
P80315	CCT4	T-complex protein 1 subunit delta	0.86	1.03	0.38
P39054	DNM2	Dynamin-2	-0.24	0.06	0.38
P20152	VIM	Vimentin	0.78	0.97	0.38
P02104	HBB-Y	Hemoglobin subunit epsilon-Y2	-7.05	-5.9	0.39
Q8BWU5	OSGEP	Probable tRNA N6-adenosine threonylcarbamoyltransferase	9.22	8.39	0.39
Q9WVJ9	EFEMP2	EGF-containing fibulin-like extracellular matrix protein 2	0.01	0.29	0.39
O89017	LGMN	Legumain	9.91	8.99	0.39
Q3TCN2	PLBD2	Putative phospholipase B-like 2	9.8	8.9	0.39
Q11011	NPEPPS	Puromycin-sensitive aminopeptidase	-0.97	-0.56	0.39
P62849	RPS24	40S ribosomal protein S24	9.69	8.81	0.4
P46467	VPS4B	Vacuolar protein sorting-associated protein 4B	10.37	9.4	0.4
Q9DBC7	PRKAR1A	cAMP-dependent protein kinase type I-alpha regulatory subunit	9.86	8.95	0.4
Q61081	CDC37	Hsp90 co-chaperone Cdc37	10.37	9.41	0.4
Q61810	LTBP3	Latent-transforming growth factor beta-binding protein 3	-0.55	-0.19	0.4
O35864	COPS5	COP9 signalosome complex subunit 5	-0.31	0.02	0.4
P47757	CAPZB	F-actin-capping protein subunit beta	0.18	0.45	0.4
O35286	DHX15	Putative pre-mRNA-splicing factor ATP-dependent RNA helicase DHX15	10.68	9.68	0.4
Q9QZE5	COPG1	Coatomer subunit gamma-1	1.62	1.72	0.4
Q9ET22	DPP7	Dipeptidyl peptidase 2	9.24	8.42	0.41
Q9CPR4	RPL17	60S ribosomal protein L17	9.78	8.9	0.41
Q9EPU4	CPSF1	Cleavage and polyadenylation specificity factor subunit 1	9.2	8.39	0.41
Q920I9	WDR7	WD repeat-containing protein 7	0.88	1.07	0.41
Q9R0E1	PLOD3	Procollagen-lysine,2-oxoglutarate 5-dioxygenase 3	-0.92	-0.51	0.41
P62192	PSMC1	26S protease regulatory subunit 4	11.7	10.58	0.41
Q62261	SPTBN1	Spectrin beta chain, non-erythrocytic 1	-0.22	0.1	0.41
P20060	HEXB	Beta-hexosaminidase subunit beta	-0.54	-0.17	0.42
O88597	BECN1	Beclin-1	8.65	7.91	0.43
Q68FH4	GALK2	N-acetylgalactosamine kinase	9.18	8.38	0.43
Q91YR9	PTGR1	Prostaglandin reductase 1	9.71	8.84	0.43
Q8BL66	EEA1	Early endosome antigen 1	1.34	1.49	0.43
Q9WTX6	CUL1	Cullin-1	0.44	0.7	0.43
Q3THS6	MAT2A	S-adenosylmethionine synthase isoform type-2	-0.44	-0.07	0.44
Q8CGC7	EPRS	Bifunctional glutamate/proline--tRNA ligase	0.47	0.73	0.44
Q9QXS1	PLEC	Plectin	0.55	0.8	0.44
Q11136	PEPD	Xaa-Pro dipeptidase	-0.45	-0.06	0.45
P25444	RPS2	40S ribosomal protein S2	0.11	0.42	0.45
Q8BU30	IARS	Isoleucine--tRNA ligase, cytoplasmic	0.33	0.62	0.45
P42932	CCT8	T-complex protein 1 subunit theta	0.64	0.9	0.45
Q8CIE6	COPA	Coatomer subunit alpha	0.8	1.03	0.45
P97760	POLR2C	DNA-directed RNA polymerase II subunit RPB3	8.53	7.83	0.46
P62141	PPP1CB	Serine/threonine-protein phosphatase PP1-beta catalytic subunit	-2.3	-1.68	0.46
Q61210	ARHGEF1	Rho guanine nucleotide exchange factor 1	10.34	9.42	0.46
P60229	EIF3E	Eukaryotic translation initiation factor 3 subunit E	0.6	0.86	0.46
Q9QUR6	PREP	Prolyl endopeptidase	1.46	1.62	0.46
Q01853	VCP	Transitional endoplasmic reticulum ATPase	0.54	0.81	0.46
Q9JHU4	DYNC1H1	Cytoplasmic dynein 1 heavy chain 1	0.27	0.57	0.46
Q7M6Y3	PICALM	Phosphatidylinositol-binding clathrin assembly protein	-0.98	-0.52	0.47
Q01705	NOTCH1	Neurogenic locus notch homolog protein 1	10.93	9.94	0.47
P68254	YWHAQ	14-3-3 protein theta	-0.22	0.14	0.47
A2AGT5	CKAP5	Cytoskeleton-associated protein 5	-3.26	-2.51	0.48
Q6A028	SWAP70	Switch-associated protein 70	9.93	9.07	0.48
Q921M3	SF3B3	Splicing factor 3B subunit 3	0.95	1.18	0.48
Q07076	ANXA7	Annexin A7	0.26	0.58	0.49
P18242	CTSD	Cathepsin D	0.24	0.56	0.49
Q7TMQ7	WDR91	WD repeat-containing protein 91	8.67	7.98	0.5
Q9R118	HTRA1	Serine protease HTRA1	-0.5	-0.08	0.5
P51410	RPL9	60S ribosomal protein L9	10.42	9.52	0.5
Q5KU39	VPS41	Vacuolar protein sorting-associated protein 41 homolog	9.75	8.92	0.5
Q8BH61	F13A1	Coagulation factor XIII A chain	-0.37	0.04	0.5
Q9JII6	AKR1A1	Alcohol dehydrogenase [NADP(+)]	0.41	0.73	0.5
Q01405	SEC23A	Protein transport protein Sec23A	10.14	9.27	0.5
P14869	RPLP0	60S acidic ribosomal protein P0	0.17	0.51	0.5
Q99JI4	PSMD6	26S proteasome non-ATPase regulatory subunit 6	1.58	1.75	0.5
P97484	LILRB3	Leukocyte immunoglobulin-like receptor subfamily B member 3	9.1	8.36	0.51
Q6P8X1	SNX6	Sorting nexin-6	0.7	0.99	0.51
O55131	2016-09-07	Septin-7	0.9	1.16	0.51
Q8BJY1	PSMD5	26S proteasome non-ATPase regulatory subunit 5	0.87	1.14	0.51
Q9Z2L7	CRLF3	Cytokine receptor-like factor 3	9.62	8.83	0.52
Q8C196	CPS1	Carbamoyl-phosphate synthase [ammonia], mitochondrial	-1.61	-1.04	0.52
P62908	RPS3	40S ribosomal protein S3	0.68	0.98	0.52
Q8BVI4	QDPR	Dihydropteridine reductase	0.82	1.1	0.53
Q9QYB1	CLIC4	Chloride intracellular channel protein 4	0.33	0.68	0.54
Q8BWY3	ETF1	Eukaryotic peptide chain release factor subunit 1	0.97	1.24	0.54
P22892	AP1G1	AP-1 complex subunit gamma-1	0.21	0.57	0.54
Q6P1F6	PPP2R2A	Serine/threonine-protein phosphatase 2A 55 kDa regulatory subunit B alpha isoform	1.16	1.4	0.54
Q91YR1	TWF1	Twinfilin-1	-1.17	-0.64	0.55
Q62418	DBNL	Drebrin-like protein	8.93	8.24	0.55
Q9CQT1	MRI1	Methylthioribose-1-phosphate isomerase	10.34	9.47	0.55
Q99NB9	SF3B1	Splicing factor 3B subunit 1	10.17	9.33	0.55
P10107	ANXA1	Annexin A1	0.43	0.77	0.55
Q9DBJ1	PGAM1	Phosphoglycerate mutase 1	0.53	0.86	0.55
P50516	ATP6V1A	V-type proton ATPase catalytic subunit A	0.39	0.74	0.55
Q61239	FNTA	Protein farnesyltransferase/geranylgeranyltransferase type-1 subunit alpha	8.61	7.97	0.56
Q8K3W0	BRE	BRCA1-A complex subunit BRE	8.99	8.3	0.56
O35643	AP1B1	AP-1 complex subunit beta-1	0.48	0.83	0.56
P09528	FTH1	Ferritin heavy chain	0.68	0.99	0.56
Q9R0P3	ESD	S-formylglutathione hydrolase	0.16	0.54	0.56
Q80WQ2	VAC14	Protein VAC14 homolog	10.17	9.34	0.56
P05063	ALDOC	Fructose-bisphosphate aldolase C	-0.56	-0.09	0.56
P05064	ALDOA	Fructose-bisphosphate aldolase A	2.74	2.8	0.56
Q02053	UBA1	Ubiquitin-like modifier-activating enzyme 1	-0.12	0.29	0.56
Q61781	KRT14	Keratin, type I cytoskeletal 14	9.54	8.79	0.57
Q9WUM3	CORO1B	Coronin-1B	0.63	0.97	0.57
P80318	CCT3	T-complex protein 1 subunit gamma	0.32	0.69	0.57
Q9EQF5	DPYS	Dihydropyrimidinase	-0.93	-0.4	0.58
P35235	PTPN11	Tyrosine-protein phosphatase non-receptor type 11	-2.52	-1.8	0.58
Q61749	EIF2B4	Translation initiation factor eIF-2B subunit delta	9.38	8.65	0.58
Q6ZWN5	RPS9	40S ribosomal protein S9	0.02	0.43	0.58
P18760	CFL1	Cofilin-1	-0.06	0.36	0.58
Q8BGQ7	AARS	Alanine--tRNA ligase, cytoplasmic	-0.01	0.41	0.58
Q8BVE3	ATP6V1H	V-type proton ATPase subunit H	-0.2	0.24	0.58
P62814	ATP6V1B2	V-type proton ATPase subunit B, brain isoform	0.18	0.58	0.59
Q6PEB6	MOB4	MOB-like protein phocein	8.6	7.98	0.6
P51885	LUM	Lumican	-1.45	-0.84	0.6
Q505F5	LRRC47	Leucine-rich repeat-containing protein 47	9.72	8.97	0.6
Q8BJW6	EIF2A	Eukaryotic translation initiation factor 2A	9.55	8.82	0.6
O35345	KPNA6	Importin subunit alpha-7	0.57	0.92	0.6
Q9Z2N8	ACTL6A	Actin-like protein 6A	9.8	9.04	0.6
Q3THW5	H2AFV	Histone H2A.V	9.23	8.54	0.61
Q922B2	DARS	Aspartate--tRNA ligase, cytoplasmic	0.24	0.65	0.61
P47856	GFPT1	Glutamine--fructose-6-phosphate aminotransferase [isomerizing] 1	0.84	1.17	0.61
Q64374	RGN	Regucalcin	-0.85	-0.3	0.62
O09131	GSTO1	Glutathione S-transferase omega-1	0.12	0.55	0.62
Q9QUI0	RHOA	Transforming protein RhoA	0.25	0.66	0.62
P70290	MPP1	55 kDa erythrocyte membrane protein	9.59	8.87	0.62
P16460	ASS1	Argininosuccinate synthase	-0.52	-0.02	0.62
Q9JMA1	USP14	Ubiquitin carboxyl-terminal hydrolase 14	10.35	9.54	0.62
P80314	CCT2	T-complex protein 1 subunit beta	0.41	0.8	0.62
P04186	CFB	Complement factor B	-0.09	0.37	0.63
Q60972	RBBP4	Histone-binding protein RBBP4	10.44	9.62	0.63
P97855	G3BP1	Ras GTPase-activating protein-binding protein 1	10.07	9.3	0.63
Q8CHR6	DPYD	Dihydropyrimidine dehydrogenase [NADP(+)]	-1.63	-0.98	0.63
P68040	GNB2L1	Guanine nucleotide-binding protein subunit beta-2-like 1	0.31	0.72	0.63
Q04447	CKB	Creatine kinase B-type	-0.32	0.17	0.63
P40237	CD82	CD82 antigen	10.63	9.8	0.64
P46460	NSF	Vesicle-fusing ATPase	-0.01	0.45	0.64
Q9D4H8	CUL2	Cullin-2	10.11	9.34	0.64
Q3U1J4	DDB1	DNA damage-binding protein 1	0.77	1.13	0.64
Q8BKC5	IPO5	Importin-5	-0.03	0.44	0.65
Q91UZ5	IMPA2	Inositol monophosphatase 2	9.38	8.71	0.66
Q9R1Q9	ATP6AP1	V-type proton ATPase subunit S1	9.34	8.68	0.66
Q9JJ28	FLII	Protein flightless-1 homolog	0.37	0.79	0.66
P26040	EZR	Ezrin	0.77	1.15	0.67
Q9Z1F9	UBA2	SUMO-activating enzyme subunit 2	9.47	8.8	0.67
Q8BZN6	DOCK10	Dedicator of cytokinesis protein 10	9.15	8.51	0.67
Q9EPK7	XPO7	Exportin-7	0.78	1.16	0.67
P05480	SRC	Neuronal proto-oncogene tyrosine-protein kinase Src	0.26	0.7	0.67
Q9Z1Q9	VARS	Valine--tRNA ligase	0.49	0.9	0.67
Q5SWU9	ACACA	Acetyl-CoA carboxylase 1	8.47	7.93	0.68
Q922H4	GMPPA	Mannose-1-phosphate guanyltransferase alpha	-0.57	-0.02	0.68
Q9WVJ2	PSMD13	26S proteasome non-ATPase regulatory subunit 13	0.83	1.21	0.68
P17182	ENO1	Alpha-enolase	-0.15	0.35	0.68
O08788	DCTN1	Dynactin subunit 1	0.41	0.85	0.68
Q60967	PAPSS1	Bifunctional 3'-phosphoadenosine 5'-phosphosulfate synthase 1	8.39	7.87	0.69
Q923D2	BLVRB	Flavin reductase (NADPH)	-0.14	0.37	0.69
P35123	USP4	Ubiquitin carboxyl-terminal hydrolase 4	9.13	8.51	0.69
Q8BRF7	SCFD1	Sec1 family domain-containing protein 1	10.36	9.59	0.69
O88487	DYNC1I2	Cytoplasmic dynein 1 intermediate chain 2	10.47	9.69	0.69
Q5SW19	CLUH	Clustered mitochondria protein homolog	1.36	1.69	0.69
Q9JK48	SH3GLB1	Endophilin-B1	8.93	8.35	0.7
Q9DBZ5	EIF3K	Eukaryotic translation initiation factor 3 subunit K	0.45	0.9	0.7
P97461	RPS5	40S ribosomal protein S5	10.9	10.08	0.7
P61164	ACTR1A	Alpha-centractin	0.3	0.76	0.7
Q5XJY5	ARCN1	Coatomer subunit delta	1.28	1.62	0.7
P47811	MAPK14	Mitogen-activated protein kinase 14	8.84	8.27	0.71
Q8BHN3	GANAB	Neutral alpha-glucosidase AB	-0.67	-0.09	0.71
P08249	MDH2	Malate dehydrogenase, mitochondrial	1.58	1.89	0.71
Q8C1B7	2016-09-11	Septin-11	11.1	10.25	0.71
P29416	HEXA	Beta-hexosaminidase subunit alpha	-0.3	0.24	0.71
Q9R182	ANGPTL3	Angiopoietin-related protein 3	8.18	7.69	0.72
Q9CPV4	GLOD4	Glyoxalase domain-containing protein 4	9.09	8.49	0.72
P39749	FEN1	Flap endonuclease 1	9.11	8.51	0.72
P51855	GSS	Glutathione synthetase	0.56	1	0.72
Q8R5L3	VPS39	Vam6/Vps39-like protein	9.92	9.23	0.72
Q8BTZ7	GMPPB	Mannose-1-phosphate guanyltransferase beta	10.18	9.46	0.73
Q00PI9	HNRNPUL2	Heterogeneous nuclear ribonucleoprotein U-like protein 2	9.27	8.66	0.73
Q9CZU6	CS	Citrate synthase, mitochondrial	0.47	0.93	0.73
P62082	RPS7	40S ribosomal protein S7	9.88	9.2	0.74
Q91YE6	IPO9	Importin-9	8.51	8	0.74
P70697	UROD	Uroporphyrinogen decarboxylase	-0.27	0.28	0.74
P10854	HIST1H2BM	Histone H2B type 1-M	13.44	12.33	0.74
P63001	RAC1	Ras-related C3 botulinum toxin substrate 1	0.53	0.99	0.74
Q9ERF3	WDR61	WD repeat-containing protein 61	9.39	8.78	0.75
P52850	NDST2	Bifunctional heparan sulfate N-deacetylase/N-sulfotransferase 2	-0.86	-0.23	0.75
Q9D0W5	PPIL1	Peptidyl-prolyl cis-trans isomerase-like 1	9.3	8.71	0.76
Q91VH6	MEMO1	Protein MEMO1	9.91	9.25	0.76
P29341	PABPC1	Polyadenylate-binding protein 1	-0.07	0.47	0.76
Q6P069	SRI	Sorcin	9.88	9.23	0.77
Q8BWQ6		UPF0505 protein C16orf62 homolog	9.28	8.7	0.77
P62806	HIST1H4A	Histone H4	-1.2	-0.51	0.77
Q9QWR8	NAGA	Alpha-N-acetylgalactosaminidase	0.12	0.65	0.77
Q6PB44	PTPN23	Tyrosine-protein phosphatase non-receptor type 23	9.31	8.72	0.77
P17426	AP2A1	AP-2 complex subunit alpha-1	0.07	0.61	0.78
Q9DCN2	CYB5R3	NADH-cytochrome b5 reductase 3	9.56	8.96	0.79
P62270	RPS18	40S ribosomal protein S18	-0.03	0.53	0.79
Q8K0C9	GMDS	GDP-mannose 4,6 dehydratase	0.18	0.72	0.79
Q91WQ3	YARS	Tyrosine--tRNA ligase, cytoplasmic	9.79	9.16	0.79
P84091	AP2M1	AP-2 complex subunit mu	0.68	1.15	0.79
Q99PL5	RRBP1	Ribosome-binding protein 1	0.27	0.8	0.79
Q64514	TPP2	Tripeptidyl-peptidase 2	0.28	0.8	0.79
Q99KI0	ACO2	Aconitate hydratase, mitochondrial	0.62	1.11	0.8
Q9CQ92	FIS1	Mitochondrial fission 1 protein	8.59	8.12	0.81
P27612	PLAA	Phospholipase A-2-activating protein	10.2	9.53	0.81
Q9R0Q6	ARPC1A	Actin-related protein 2/3 complex subunit 1A	-1.56	-0.79	0.82
O55226	CHAD	Chondroadherin	-1.01	-0.31	0.82
Q9JIF0	PRMT1	Protein arginine N-methyltransferase 1	0.95	1.42	0.83
Q62351	TFRC	Transferrin receptor protein 1	-0.63	0.03	0.83
P19096	FASN	Fatty acid synthase	0.57	1.08	0.83
Q99KR8	FUCA2	Plasma alpha-L-fucosidase	-0.18	0.43	0.84
Q9WTI7	MYO1C	Unconventional myosin-Ic	8.72	8.25	0.84
O08800	SERPINB8	Serpin B8	10.37	9.7	0.84
Q64674	SRM	Spermidine synthase	10.48	9.8	0.84
Q60847	COL12A1	Collagen alpha-1(XII) chain	-0.51	0.14	0.84
P47962	RPL5	60S ribosomal protein L5	0.38	0.93	0.85
Q8BK67	RCC2	Protein RCC2	10.29	9.64	0.85
Q8C0C7	FARSA	Phenylalanine--tRNA ligase alpha subunit	0.12	0.71	0.85
Q922D8	MTHFD1	C-1-tetrahydrofolate synthase, cytoplasmic	-0.07	0.54	0.85
Q9JKF1	IQGAP1	Ras GTPase-activating-like protein IQGAP1	-0.24	0.39	0.85
Q9QZQ8	H2AFY	Core histone macro-H2A.1	9.84	9.25	0.86
P11352	GPX1	Glutathione peroxidase 1	-1.09	-0.35	0.86
Q8VDN2	ATP1A1	Sodium/potassium-transporting ATPase subunit alpha-1	-1.51	-0.72	0.86
P80317	CCT6A	T-complex protein 1 subunit zeta	0	0.61	0.86
P09411	PGK1	Phosphoglycerate kinase 1	0.09	0.69	0.86
Q9R0P5	DSTN	Destrin	-0.31	0.34	0.87
Q9D5V5	CUL5	Cullin-5	-1.18	-0.43	0.87
O55029	COPB2	Coatomer subunit beta'	0.47	1.02	0.87
Q9Z0P5	TWF2	Twinfilin-2	9.12	8.63	0.88
P16858	GAPDH	Glyceraldehyde-3-phosphate dehydrogenase	0.08	0.69	0.88
P18654	RPS6KA3	Ribosomal protein S6 kinase alpha-3	9.14	8.66	0.89
P19324	SERPINH1	Serpin H1	-1.56	-0.75	0.89
Q99K85	PSAT1	Phosphoserine aminotransferase	-1.26	-0.49	0.89
Q920A5	SCPEP1	Retinoid-inducible serine carboxypeptidase	0.83	1.35	0.89
Q3TXS7	PSMD1	26S proteasome non-ATPase regulatory subunit 1	0.65	1.2	0.89
Q8C878	UBA3	NEDD8-activating enzyme E1 catalytic subunit	9.6	9.06	0.9
O54774	AP3D1	AP-3 complex subunit delta-1	9.93	9.35	0.9
P07356	ANXA2	Annexin A2	0.52	1.09	0.9
Q8R2H9	PHOSPHO1	Phosphoethanolamine/phosphocholine phosphatase	8.4	8.02	0.91
O08709	PRDX6	Peroxiredoxin-6	-1.34	-0.54	0.91
P47911	RPL6	60S ribosomal protein L6	-0.64	0.07	0.91
P46062	SIPA1	Signal-induced proliferation-associated protein 1	9.04	8.58	0.91
P06151	LDHA	L-lactate dehydrogenase A chain	-0.61	0.1	0.91
Q61316	HSPA4	Heat shock 70 kDa protein 4	-0.18	0.47	0.91
O08756	HSD17B10	3-hydroxyacyl-CoA dehydrogenase type-2	9.18	8.71	0.92
Q61233	LCP1	Plastin-2	-0.11	0.55	0.92
Q9WVA3	BUB3	Mitotic checkpoint protein BUB3	10.2	9.61	0.93
O70133	DHX9	ATP-dependent RNA helicase A	10.42	9.81	0.93
P28650	ADSSL1	Adenylosuccinate synthetase isozyme 1	0.63	1.21	0.93
O88668	CREG1	Protein CREG1	0.94	1.49	0.94
Q61166	MAPRE1	Microtubule-associated protein RP/EB family member 1	8.77	8.36	0.94
Q64737	GART	Trifunctional purine biosynthetic protein adenosine-3	10.14	9.57	0.94
Q9Z1G3	ATP6V1C1	V-type proton ATPase subunit C 1	0.09	0.73	0.94
Q8BI06	CEMIP	Cell migration-inducing and hyaluronan-binding protein	-0.09	0.58	0.95
P17751	TPI1	Triosephosphate isomerase	-0.37	0.34	0.95
Q9D1K2	ATP6V1F	V-type proton ATPase subunit F	10.43	9.84	0.96
P12815	PDCD6	Programmed cell death protein 6	-0.97	-0.18	0.96
Q8BMG7	RAB3GAP2	Rab3 GTPase-activating protein non-catalytic subunit	8.84	8.45	0.97
P54071	IDH2	Isocitrate dehydrogenase [NADP], mitochondrial	10.12	9.57	0.97
Q9WUU7	CTSZ	Cathepsin Z	0.22	0.87	0.97
P24369	PPIB	Peptidyl-prolyl cis-trans isomerase B	9.66	9.17	0.98
Q99J45	NRBP1	Nuclear receptor-binding protein	-0.97	-0.16	0.99
P62196	PSMC5	26S protease regulatory subunit 8	1.03	1.6	0.99
Q80SW1	AHCYL1	Putative adenosylhomocysteinase 2	0.07	0.76	1
P17439	GBA	Glucosylceramidase	0.18	0.86	1
Q60604	SCIN	Adseverin	0.73	1.34	1
Q8BMJ2	LARS	Leucine--tRNA ligase, cytoplasmic	1.5	2.02	1
Q04519	SMPD1	Sphingomyelin phosphodiesterase	9.52	9.07	1.01
P50518	ATP6V1E1	V-type proton ATPase subunit E 1	0.37	1.03	1.01
P63005	PAFAH1B1	Platelet-activating factor acetylhydrolase IB subunit alpha	-0.41	0.34	1.01
P62821	RAB1A	Ras-related protein Rab-1A	-0.12	0.61	1.02
Q9D0R2	TARS	Threonine--tRNA ligase, cytoplasmic	-0.84	-0.02	1.02
Q9D819	PPA1	Inorganic pyrophosphatase	9.66	9.21	1.03
Q9Z0X1	AIFM1	Apoptosis-inducing factor 1, mitochondrial	8.55	8.23	1.03
O88712	CTBP1	C-terminal-binding protein 1	9.41	8.99	1.03
P09581	CSF1R	Macrophage colony-stimulating factor 1 receptor	8.74	8.4	1.03
P46664	ADSS	Adenylosuccinate synthetase isozyme 2	0.15	0.86	1.03
Q9WUA3	PFKP	ATP-dependent 6-phosphofructokinase, platelet type	-0.53	0.25	1.03
Q5SUR0	PFAS	Phosphoribosylformylglycinamidine synthase	-0.83	-0.01	1.03
Q61768	KIF5B	Kinesin-1 heavy chain	-0.31	0.45	1.03
Q6PDI5	ECM29	Proteasome-associated protein ECM29 homolog	0.08	0.79	1.03
P62245	RPS15A	40S ribosomal protein S15a	10.66	10.1	1.05
Q9CRT8	XPOT	Exportin-T	8.93	8.58	1.05
P14206	RPSA	40S ribosomal protein SA	0.36	1.05	1.05
Q99MN1	KARS	Lysine--tRNA ligase	-0.77	0.06	1.05
Q3UPL0	SEC31A	Protein transport protein Sec31A	10.43	9.9	1.05
P62889	RPL30	60S ribosomal protein L30	0.36	1.06	1.06
Q9WV80	SNX1	Sorting nexin-1	9.92	9.46	1.06
Q64105	SPR	Sepiapterin reductase	9.55	9.13	1.06
E9Q634	MYO1E	Unconventional myosin-Ie	10.86	10.28	1.06
P15379	CD44	CD44 antigen	-0.86	-0.01	1.07
Q8CDN6	TXNL1	Thioredoxin-like protein 1	8.95	8.61	1.07
Q7TMR0	PRCP	Lysosomal Pro-X carboxypeptidase	0.91	1.54	1.07
Q78PY7	SND1	Staphylococcal nuclease domain-containing protein 1	0.02	0.76	1.07
Q99KQ4	NAMPT	Nicotinamide phosphoribosyltransferase	8.73	8.42	1.08
Q9Z0F8	ADAM17	Disintegrin and metalloproteinase domain-containing protein 17	10.65	10.11	1.08
Q91VC3	EIF4A3	Eukaryotic initiation factor 4A-III	9.84	9.4	1.08
Q62188	DPYSL3	Dihydropyrimidinase-related protein 3	-0.62	0.21	1.09
Q61171	PRDX2	Peroxiredoxin-2	10.05	9.6	1.09
P61222	ABCE1	ATP-binding cassette sub-family E member 1	9.96	9.51	1.09
P06745	GPI	Glucose-6-phosphate isomerase	-0.16	0.62	1.09
P53994	RAB2A	Ras-related protein Rab-2A	-0.59	0.25	1.1
Q99K01	PDXDC1	Pyridoxal-dependent decarboxylase domain-containing protein 1	9.18	8.83	1.1
A2AN08	UBR4	E3 ubiquitin-protein ligase UBR4	10.17	9.71	1.1
Q99PT1	ARHGDIA	Rho GDP-dissociation inhibitor 1	0.11	0.87	1.11
Q8BP67	RPL24	60S ribosomal protein L24	9.55	9.17	1.12
Q8K337	INPP5B	Type II inositol 1,4,5-trisphosphate 5-phosphatase	9.13	8.8	1.12
Q5SSZ5	TNS3	Tensin-3	9.97	9.54	1.12
Q7TMB8	CYFIP1	Cytoplasmic FMR1-interacting protein 1	0.03	0.8	1.12
Q6GSS7	HIST2H2AA1	Histone H2A type 2-A	13.09	12.29	1.13
Q80UG5	2016-09-09	Septin-9	0.36	1.11	1.14
P50580	PA2G4	Proliferation-associated protein 2G4	1.09	1.75	1.14
Q80X90	FLNB	Filamin-B	-0.18	0.64	1.14
Q9DBF1	ALDH7A1	Alpha-aminoadipic semialdehyde dehydrogenase	8.54	8.31	1.15
P14152	MDH1	Malate dehydrogenase, cytoplasmic	-0.32	0.52	1.15
A6H5Y3	MTR	Methionine synthase	8.99	8.69	1.15
Q922F4	TUBB6	Tubulin beta-6 chain	-0.23	0.6	1.15
Q8BP47	NARS	Asparagine--tRNA ligase, cytoplasmic	1	1.68	1.15
A2A432	CUL4B	Cullin-4B	-0.77	0.14	1.17
Q99KK2	CMAS	N-acylneuraminate cytidylyltransferase	11.03	10.5	1.17
Q9DB05	NAPA	Alpha-soluble NSF attachment protein	-1.03	-0.08	1.19
Q9JKB1	UCHL3	Ubiquitin carboxyl-terminal hydrolase isozyme L3	8.32	8.14	1.21
P35293	RAB18	Ras-related protein Rab-18	1.01	1.73	1.21
P34914	EPHX2	Bifunctional epoxide hydrolase 2	10.04	9.66	1.21
P23780	GLB1	Beta-galactosidase	0.26	1.07	1.21
P56480	ATP5B	ATP synthase subunit beta, mitochondrial	1.05	1.77	1.21
P14131	RPS16	40S ribosomal protein S16	11.14	10.64	1.22
Q9CR57	RPL14	60S ribosomal protein L14	-1.64	-0.58	1.23
Q8CBR6	TSKU	Tsukushin	8.82	8.61	1.23
Q3THK7	GMPS	GMP synthase [glutamine-hydrolyzing]	-0.13	0.75	1.23
P60670	NPLOC4	Nuclear protein localization protein 4 homolog	0.26	1.09	1.23
P68510	YWHAH	14-3-3 protein eta	0.47	1.27	1.24
P16675	CTSA	Lysosomal protective protein	0.95	1.7	1.25
Q9QXK3	COPG2	Coatomer subunit gamma-2	10.1	9.74	1.25
P61290	PSME3	Proteasome activator complex subunit 3	10.02	9.68	1.26
Q8VE37	RCC1	Regulator of chromosome condensation	9.36	9.1	1.26
O35841	API5	Apoptosis inhibitor 5	9.05	8.83	1.26
P70699	GAA	Lysosomal alpha-glucosidase	-0.84	0.13	1.26
P41245	MMP9	Matrix metalloproteinase-9	-2.39	-1.23	1.26
Q8CAY6	ACAT2	Acetyl-CoA acetyltransferase, cytosolic	-2.09	-0.95	1.28
P61358	RPL27	60S ribosomal protein L27	10.36	10	1.29
P31230	AIMP1	Aminoacyl tRNA synthase complex-interacting multifunctional protein 1	9.83	9.53	1.29
Q8R123	FLAD1	FAD synthase	8.43	8.31	1.3
P35282	RAB21	Ras-related protein Rab-21	7.99	7.93	1.31
P48025	SYK	Tyrosine-protein kinase SYK	9.43	9.19	1.31
P54775	PSMC4	26S protease regulatory subunit 6B	11.09	10.65	1.31
P70168	KPNB1	Importin subunit beta-1	-0.79	0.21	1.31
P62835	RAP1A	Ras-related protein Rap-1A	9.51	9.27	1.32
Q8BKX6	SMG1	Serine/threonine-protein kinase SMG1	9.34	9.12	1.32
Q9JLI8	SART3	Squamous cell carcinoma antigen recognized by T-cells 3	8.81	8.66	1.33
P42859	HTT	Huntingtin	9.67	9.42	1.33
P14148	RPL7	60S ribosomal protein L7	-1.91	-0.75	1.34
P35979	RPL12	60S ribosomal protein L12	-0.09	0.86	1.35
Q8CGY8	OGT	UDP-N-acetylglucosamine--peptide N-acetylglucosaminyltransferase 110 kDa subunit	8.99	8.83	1.35
P63038	HSPD1	60 kDa heat shock protein, mitochondrial	9.84	9.58	1.35
Q9WV54	ASAH1	Acid ceramidase	-0.32	0.66	1.36
P29387	GNB4	Guanine nucleotide-binding protein subunit beta-4	-2.2	-0.99	1.37
P62281	RPS11	40S ribosomal protein S11	0.23	1.17	1.39
Q80UM3	NAA15	N-alpha-acetyltransferase 15, NatA auxiliary subunit	-0.75	0.31	1.4
P53690	MMP14	Matrix metalloproteinase-14	-0.62	0.43	1.42
Q920Q4	VPS16	Vacuolar protein sorting-associated protein 16 homolog	9.34	9.18	1.42
Q8BTI9	PIK3CB	Phosphatidylinositol 4,5-bisphosphate 3-kinase catalytic subunit beta isoform	9.27	9.13	1.42
O09126	SEMA4D	Semaphorin-4D	8.81	8.73	1.44
P35831	PTPN12	Tyrosine-protein phosphatase non-receptor type 12	0.15	1.14	1.45
Q8C147	DOCK8	Dedicator of cytokinesis protein 8	8.8	8.74	1.45
P62702	RPS4X	40S ribosomal protein S4, X isoform	0.28	1.25	1.45
Q8JZK9	HMGCS1	Hydroxymethylglutaryl-CoA synthase, cytoplasmic	-1.37	-0.18	1.47
P54728	RAD23B	UV excision repair protein RAD23 homolog B	-0.78	0.34	1.48
Q05117	ACP5	Tartrate-resistant acid phosphatase type 5	-0.94	0.22	1.51
Q99K41	EMILIN1	EMILIN-1	7.98	8.07	1.53
Q9ESY9	IFI30	Gamma-interferon-inducible lysosomal thiol reductase	0.16	1.23	1.57
P58281	OPA1	Dynamin-like 120 kDa protein, mitochondrial	0.83	1.83	1.59
O35474	EDIL3	EGF-like repeat and discoidin I-like domain-containing protein 3	-2.53	-1.13	1.59
Q9QZ88	VPS29	Vacuolar protein sorting-associated protein 29	0.44	1.49	1.6
Q8QZY1	EIF3L	Eukaryotic translation initiation factor 3 subunit L	-0.08	1.03	1.6
P83940	TCEB1	Transcription elongation factor B polypeptide 1	8.53	8.61	1.61
Q91Z53	GRHPR	Glyoxylate reductase/hydroxypyruvate reductase	8.45	8.54	1.62
O88447	KLC1	Kinesin light chain 1	8.71	8.77	1.62
Q8CBY8	DCTN4	Dynactin subunit 4	8.89	8.93	1.62
O35344	KPNA3	Importin subunit alpha-4	9.16	9.16	1.62
B2RY04	DOCK5	Dedicator of cytokinesis protein 5	0.38	1.46	1.64
Q3UDE2	TTLL12	Tubulin--tyrosine ligase-like protein 12	0.91	1.94	1.65
Q6P9Q4	FHOD1	FH1/FH2 domain-containing protein 1	9.01	9.06	1.66
P23249	MOV10	Putative helicase MOV-10	0.33	1.43	1.66
Q8VI36	PXN	Paxillin	-0.9	0.36	1.67
Q8C0D5	EFTUD1	Elongation factor Tu GTP-binding domain-containing protein 1	-6.27	-4.35	1.68
P08775	POLR2A	DNA-directed RNA polymerase II subunit RPB1	8.05	8.24	1.69
O54890	ITGB3	Integrin beta-3	-0.84	0.43	1.7
Q99LF4	RTCB	tRNA-splicing ligase RtcB homolog	0.82	1.91	1.74
P24547	IMPDH2	Inosine-5'-monophosphate dehydrogenase 2	-1.07	0.27	1.75
Q99K70	RRAGC	Ras-related GTP-binding protein C	8.14	8.36	1.76
P49446	PTPRE	Receptor-type tyrosine-protein phosphatase epsilon	8.84	9	1.79
P17710	HK1	Hexokinase-1	0.11	1.36	1.83
Q8K023	AKR1C18	Aldo-keto reductase family 1 member C18	0.36	1.61	1.88
Q6ZQK5	ACAP2	Arf-GAP with coiled-coil, ANK repeat and PH domain-containing protein 2	-0.4	0.96	1.91
P43406	ITGAV	Integrin alpha-V	-1.12	0.32	1.91
Q8BWT1	ACAA2	3-ketoacyl-CoA thiolase, mitochondrial	9.32	9.51	1.92
P97370	ATP1B3	Sodium/potassium-transporting ATPase subunit beta-3	0.07	1.4	1.95
P63328	PPP3CA	Serine/threonine-protein phosphatase 2B catalytic subunit alpha isoform	8.8	9.1	1.99
P97351	RPS3A	40S ribosomal protein S3a	-1.16	0.36	2.02
O88738	BIRC6	Baculoviral IAP repeat-containing protein 6	-2.4	-0.71	2.03
Q8CFD4	SNX8	Sorting nexin-8	-1.16	0.39	2.05
Q8VDP3	MICAL1	Protein-methionine sulfoxide oxidase MICAL1	8.71	9.08	2.08
Q61792	LASP1	LIM and SH3 domain protein 1	-0.87	0.72	2.16
Q6A4J8	USP7	Ubiquitin carboxyl-terminal hydrolase 7	8.93	9.34	2.17
P55097	CTSK	Cathepsin K	-1.19	0.47	2.21
Q8BYA0	TBCD	Tubulin-specific chaperone D	-3.55	-1.56	2.27
Q69ZK0	PREX1	Phosphatidylinositol 3,4,5-trisphosphate-dependent Rac exchanger 1 protein	8.22	8.79	2.28
Q80SY3	ATP6V0D2	V-type proton ATPase subunit d 2	9.76	10.15	2.29
Q9D2N9	VPS33A	Vacuolar protein sorting-associated protein 33A	8.62	9.16	2.3
P01872	IGHM	Ig mu chain C region	-1.48	0.28	2.31
P54823	DDX6	Probable ATP-dependent RNA helicase DDX6	0.16	1.79	2.4
Q9EQK5	MVP	Major vault protein	-2.53	-0.48	2.55
Q9D1M0	SEC13	Protein SEC13 homolog	8.73	9.44	2.58
P12970	RPL7A	60S ribosomal protein L7a	-1.29	0.65	2.61
Q9QZD9	EIF3I	Eukaryotic translation initiation factor 3 subunit I	8.6	9.36	2.63
P10630	EIF4A2	Eukaryotic initiation factor 4A-II	-1.03	1.07	2.89
A2A5R2	ARFGEF2	Brefeldin A-inhibited guanine nucleotide-exchange protein 2	9.95	10.95	3.24
Q8R422	CD109	CD109 antigen	9.98	11	3.26
Q9Z2D0	MTMR9	Myotubularin-related protein 9		6.04	10.23
Q99JR5	TINAGL1	Tubulointerstitial nephritis antigen-like		6.22	10.5
P27546	MAP4	Microtubule-associated protein 4		6.43	10.8
P57716	NCSTN	Nicastrin		6.47	10.86
Q60875	ARHGEF2	Rho guanine nucleotide exchange factor 2		6.48	10.88
P25799	NFKB1	Nuclear factor NF-kappa-B p105 subunit		6.54	10.97
P16331	PAH	Phenylalanine-4-hydroxylase		6.57	11.02
Q5SVR0	TBC1D9B	TBC1 domain family member 9B		6.65	11.13
Q64337	SQSTM1	Sequestosome-1		6.67	11.16
Q922D4	PPP6R3	Serine/threonine-protein phosphatase 6 regulatory subunit 3		6.72	11.23
Q3UE37	UBE2Z	Ubiquitin-conjugating enzyme E2 Z		6.73	11.25
Q91ZW3	SMARCA5	SWI/SNF-related matrix-associated actin-dependent regulator of chromatin subfamily A member 5		6.75	11.28
P67778	PHB	Prohibitin		6.75	11.28
Q9ESE1	LRBA	Lipopolysaccharide-responsive and beige-like anchor protein	-11.44	-2.38	11.31
Q8C4Y3	NELFB	Negative elongation factor B		6.77	11.32
Q3UCV8	OTULIN	Ubiquitin thioesterase otulin		6.8	11.35
Q9DBR1	XRN2	5'-3' exoribonuclease 2		6.81	11.37
Q5F2E8	TAOK1	Serine/threonine-protein kinase TAO1		6.82	11.38
Q99JX7	NXF1	Nuclear RNA export factor 1		6.82	11.38
Q8R550	SH3KBP1	SH3 domain-containing kinase-binding protein 1		6.83	11.39
Q8BPY9	FIGNL1	Fidgetin-like protein 1		6.86	11.44
Q99MN9	PCCB	Propionyl-CoA carboxylase beta chain, mitochondrial		6.87	11.45
Q9D8Y0	EFHD2	EF-hand domain-containing protein D2		6.88	11.47
P14824	ANXA6	Annexin A6		6.89	11.49
Q9Z321	TOP3B	DNA topoisomerase 3-beta-1		6.9	11.5
Q9JLQ2	GIT2	ARF GTPase-activating protein GIT2		6.92	11.53
Q7TN98	CPEB4	Cytoplasmic polyadenylation element-binding protein 4		6.92	11.54
Q8VEJ9	VPS4A	Vacuolar protein sorting-associated protein 4A		6.95	11.57
P42669	PURA	Transcriptional activator protein Pur-alpha		6.95	11.58
Q8K4M5	COMMD1	COMM domain-containing protein 1		6.97	11.6
Q3U829	AP5Z1	AP-5 complex subunit zeta-1		6.97	11.61
Q6PGG2	GMIP	GEM-interacting protein		6.98	11.62
Q9DCS2		UPF0585 protein C16orf13 homolog		6.98	11.62
Q8K297	COLGALT1	Procollagen galactosyltransferase 1		6.99	11.63
P04627	ARAF	Serine/threonine-protein kinase A-Raf		6.99	11.64
P69566	RANBP9	Ran-binding protein 9		7.01	11.66
Q9EP71	RAI14	Ankycorbin		7.01	11.67
Q3UE31		Uncharacterized protein KIAA0930 homolog		7.02	11.68
P13595	NCAM1	Neural cell adhesion molecule 1		7.02	11.68
Q8K394	PLCL2	Inactive phospholipase C-like protein 2		7.03	11.69
O35744	CHIL3	Chitinase-like protein 3		7.04	11.71
Q9EP89	LACTB	Serine beta-lactamase-like protein LACTB, mitochondrial		7.04	11.71
P06797	CTSL	Cathepsin L1		7.04	11.71
P56959	FUS	RNA-binding protein FUS		7.04	11.71
Q9D0M0	EXOSC7	Exosome complex exonuclease RRP42		7.04	11.71
Q9DB20	ATP5O	ATP synthase subunit O, mitochondrial		7.05	11.72
Q3USJ8	FCHSD2	F-BAR and double SH3 domains protein 2		7.06	11.74
P50608	FMOD	Fibromodulin		7.08	11.76
Q921W4	CRYZL1	Quinone oxidoreductase-like protein 1		7.09	11.78
Q9D0B6	PBDC1	Protein PBDC1		7.09	11.79
Q8BV57	SSC5D	Soluble scavenger receptor cysteine-rich domain-containing protein SSC5D		7.09	11.79
P45952	ACADM	Medium-chain specific acyl-CoA dehydrogenase, mitochondrial		7.1	11.79
Q99020	HNRNPAB	Heterogeneous nuclear ribonucleoprotein A/B		7.1	11.79
Q9JHS3	LAMTOR2	Ragulator complex protein LAMTOR2		7.1	11.8
Q61183	PAPOLA	Poly(A) polymerase alpha		7.11	11.81
Q91YT0	NDUFV1	NADH dehydrogenase [ubiquinone] flavoprotein 1, mitochondrial		7.11	11.81
Q99J31	OPHN1	Oligophrenin-1		7.13	11.85
Q8K2V6	IPO11	Importin-11		7.14	11.86
Q9D7X3	DUSP3	Dual specificity protein phosphatase 3		7.14	11.86
Q8R105	VPS37C	Vacuolar protein sorting-associated protein 37C		7.15	11.87
Q8R349	CDC16	Cell division cycle protein 16 homolog		7.15	11.87
Q8VBT9	ASPSCR1	Tether containing UBX domain for GLUT4		7.16	11.88
O54950	PRKAG1	5'-AMP-activated protein kinase subunit gamma-1		7.16	11.88
Q920V1	B3GALNT1	UDP-GalNAc:beta-1,3-N-acetylgalactosaminyltransferase 1		7.16	11.89
Q80Y98	DDHD2	Phospholipase DDHD2		7.16	11.89
P47934	CRAT	Carnitine O-acetyltransferase		7.17	11.91
Q8BXK8	AGAP1	Arf-GAP with GTPase, ANK repeat and PH domain-containing protein 1		7.18	11.91
Q3TCH7	CUL4A	Cullin-4A		7.18	11.91
Q8CCN5	BCAS3	Breast carcinoma-amplified sequence 3 homolog		7.18	11.92
Q3UYH7	ADRBK2	Beta-adrenergic receptor kinase 2		7.18	11.92
Q8C0Z1	ITFG3	Protein ITFG3		7.2	11.95
Q8BFQ4	WDR82	WD repeat-containing protein 82		7.2	11.95
Q922R8	PDIA6	Protein disulfide-isomerase A6		7.2	11.95
Q3U487	HECTD3	E3 ubiquitin-protein ligase HECTD3		7.21	11.96
Q9Z2Y8	PROSC	Proline synthase co-transcribed bacterial homolog protein		7.22	11.97
Q62348	TSN	Translin		7.22	11.97
Q9CZG3	COMMD8	COMM domain-containing protein 8		7.21	11.97
Q8CI71	CCDC132	Coiled-coil domain-containing protein 132		7.22	11.97
O70423	AOC3	Membrane primary amine oxidase		7.23	11.98
Q05D44	EIF5B	Eukaryotic translation initiation factor 5B		7.23	11.98
O89001	CPD	Carboxypeptidase D		7.23	11.99
Q8CFI7	POLR2B	DNA-directed RNA polymerase II subunit RPB2		7.23	11.99
Q91VK4	ITM2C	Integral membrane protein 2C		7.25	12.02
Q9WUN2	TBK1	Serine/threonine-protein kinase TBK1		7.25	12.02
Q8BGW1	FTO	Alpha-ketoglutarate-dependent dioxygenase FTO		7.25	12.03
Q9JHG7	PIK3CG	Phosphatidylinositol 4,5-bisphosphate 3-kinase catalytic subunit gamma isoform		7.26	12.03
Q9DB60	FAM213B	Prostamide/prostaglandin F synthase		7.26	12.03
Q9QZK7	DOK3	Docking protein 3		7.27	12.05
Q3U0J8	TBC1D2B	TBC1 domain family member 2B		7.28	12.06
O35250	EXOC7	Exocyst complex component 7		7.28	12.06
P70318	TIAL1	Nucleolysin TIAR		7.28	12.07
Q8BFQ8	PDDC1	Parkinson disease 7 domain-containing protein 1		7.28	12.07
Q9EP82	WDR4	tRNA (guanine-N(7)-)-methyltransferase non-catalytic subunit WDR4		7.28	12.07
Q8BH58	TIPRL	TIP41-like protein		7.29	12.08
P28301	LOX	Protein-lysine 6-oxidase		7.3	12.09
Q08943	SSRP1	FACT complex subunit SSRP1		7.3	12.09
Q91X88	POMGNT1	Protein O-linked-mannose beta-1,2-N-acetylglucosaminyltransferase 1		7.32	12.13
Q8CCJ3	UFL1	E3 UFM1-protein ligase 1		7.32	12.13
Q8BIJ6	IARS2	Isoleucine--tRNA ligase, mitochondrial		7.33	12.14
Q6ZPQ6	PITPNM2	Membrane-associated phosphatidylinositol transfer protein 2		7.34	12.15
P11688	ITGA5	Integrin alpha-5		7.34	12.15
Q8BVW0	GANC	Neutral alpha-glucosidase C		7.34	12.15
Q9CQF9	PCYOX1	Prenylcysteine oxidase		7.35	12.16
Q811D0	DLG1	Disks large homolog 1		7.35	12.16
P26231	CTNNA1	Catenin alpha-1		7.35	12.16
Q6PIP5	NUDCD1	NudC domain-containing protein 1		7.35	12.17
Q8BRK9	MAN2A2	Alpha-mannosidase 2x		7.35	12.17
Q62433	NDRG1	Protein NDRG1		7.35	12.17
O88512	AP1G2	AP-1 complex subunit gamma-like 2		7.35	12.17
Q99J09	WDR77	Methylosome protein 50		7.35	12.17
Q9DBG7	SRPR	Signal recognition particle receptor subunit alpha		7.35	12.17
P52431	POLD1	DNA polymerase delta catalytic subunit		7.38	12.21
Q9QZN4	FBXO6	F-box only protein 6		7.39	12.22
Q8BKX1	BAIAP2	Brain-specific angiogenesis inhibitor 1-associated protein 2		7.39	12.22
Q8BVL3	SNX17	Sorting nexin-17		7.4	12.24
Q8BUV3	GPHN	Gephyrin		7.4	12.24
Q61191	HCFC1	Host cell factor 1		7.4	12.25
Q9DAS9	GNG12	Guanine nucleotide-binding protein G(I)/G(S)/G(O) subunit gamma-12		7.4	12.25
P58771	TPM1	Tropomyosin alpha-1 chain	-11.14	-1.47	12.26
P51675	CCR1	C-C chemokine receptor type 1		7.41	12.26
P62918	RPL8	60S ribosomal protein L8		7.42	12.26
P17225	PTBP1	Polypyrimidine tract-binding protein 1		7.43	12.28
Q6NZJ6	EIF4G1	Eukaryotic translation initiation factor 4 gamma 1		7.43	12.29
P57784	SNRPA1	U2 small nuclear ribonucleoprotein A'		7.44	12.3
Q9CZX8	RPS19	40S ribosomal protein S19		7.45	12.31
Q6PDG5	SMARCC2	SWI/SNF complex subunit SMARCC2		7.45	12.31
Q920Q6	MSI2	RNA-binding protein Musashi homolog 2		7.45	12.32
Q9WV91	PTGFRN	Prostaglandin F2 receptor negative regulator		7.46	12.32
P10852	SLC3A2	4F2 cell-surface antigen heavy chain		7.46	12.33
O89110	CASP8	Caspase-8		7.47	12.34
Q9EST4	PSMG2	Proteasome assembly chaperone 2		7.47	12.34
Q05920	PC	Pyruvate carboxylase, mitochondrial		7.47	12.34
P61226	RAP2B	Ras-related protein Rap-2b		7.47	12.35
Q6A0A9	FAM120A	Constitutive coactivator of PPAR-gamma-like protein 1		7.47	12.35
Q3TIX9	USP39	U4/U6.U5 tri-snRNP-associated protein 2		7.49	12.37
Q8BX57	PXK	PX domain-containing protein kinase-like protein		7.49	12.37
Q8CCB4	VPS53	Vacuolar protein sorting-associated protein 53 homolog		7.5	12.38
Q8BH43	WASF2	Wiskott-Aldrich syndrome protein family member 2		7.49	12.38
Q6ZPJ3	UBE2O	E2/E3 hybrid ubiquitin-protein ligase UBE2O		7.49	12.38
Q9DCE5	PAK1IP1	p21-activated protein kinase-interacting protein 1		7.5	12.38
Q99KD5	UNC45A	Protein unc-45 homolog A		7.5	12.39
A6H5Z3	EXOC6B	Exocyst complex component 6B		7.5	12.39
Q61151	PPP2R5E	Serine/threonine-protein phosphatase 2A 56 kDa regulatory subunit epsilon isoform		7.5	12.39
P61965	WDR5	WD repeat-containing protein 5		7.51	12.4
Q8C102	GALNT5	Polypeptide N-acetylgalactosaminyltransferase 5		7.51	12.4
Q9EP69	SACM1L	Phosphatidylinositide phosphatase SAC1		7.52	12.42
Q2YDW2	MSTO1	Protein misato homolog 1		7.52	12.42
Q8K012	FNBP1L	Formin-binding protein 1-like		7.52	12.42
Q61510	TRIM25	E3 ubiquitin/ISG15 ligase TRIM25		7.53	12.43
Q9JM14	NT5C	5'(3')-deoxyribonucleotidase, cytosolic type		7.53	12.43
Q9CR16	PPID	Peptidyl-prolyl cis-trans isomerase D		7.53	12.43
Q6ZQ88	KDM1A	Lysine-specific histone demethylase 1A		7.53	12.43
O35904	PIK3CD	Phosphatidylinositol 4,5-bisphosphate 3-kinase catalytic subunit delta isoform		7.53	12.44
P48193	EPB41	Protein 4.1		7.54	12.44
A2ADY9	DDI2	Protein DDI1 homolog 2		7.53	12.44
Q91WJ8	FUBP1	Far upstream element-binding protein 1		7.53	12.44
Q9D051	PDHB	Pyruvate dehydrogenase E1 component subunit beta, mitochondrial		7.53	12.44
Q8K4Z5	SF3A1	Splicing factor 3A subunit 1		7.55	12.46
Q3UHJ0	AAK1	AP2-associated protein kinase 1		7.55	12.46
Q80VQ0	ALDH3B1	Aldehyde dehydrogenase family 3 member B1		7.55	12.47
Q91VD9	NDUFS1	NADH-ubiquinone oxidoreductase 75 kDa subunit, mitochondrial		7.55	12.47
Q8CJ53	TRIP10	Cdc42-interacting protein 4		7.56	12.48
Q924K8	MTA3	Metastasis-associated protein MTA3		7.56	12.48
Q91W89	MAN2C1	Alpha-mannosidase 2C1		7.57	12.49
Q9JL26	FMNL1	Formin-like protein 1		7.57	12.49
Q8CIF4	BTD	Biotinidase		7.58	12.5
P38060	HMGCL	Hydroxymethylglutaryl-CoA lyase, mitochondrial		7.58	12.5
P70335	ROCK1	Rho-associated protein kinase 1		7.58	12.5
Q99KY4	GAK	Cyclin-G-associated kinase		7.58	12.5
Q6PE01	SNRNP40	U5 small nuclear ribonucleoprotein 40 kDa protein		7.58	12.51
O88632	SEMA3F	Semaphorin-3F		7.58	12.51
Q9QZB7	ACTR10	Actin-related protein 10		7.59	12.52
Q07417	ACADS	Short-chain specific acyl-CoA dehydrogenase, mitochondrial		7.59	12.52
Q8VD65	PIK3R4	Phosphoinositide 3-kinase regulatory subunit 4		7.59	12.52
Q8C7U7	GALNT6	Polypeptide N-acetylgalactosaminyltransferase 6		7.6	12.53
Q3TPX4	EXOC5	Exocyst complex component 5		7.6	12.54
Q8C052	MAP1S	Microtubule-associated protein 1S		7.6	12.54
O35405	PLD3	Phospholipase D3		7.61	12.55
Q922E4	PCYT2	Ethanolamine-phosphate cytidylyltransferase		7.61	12.55
P62751	RPL23A	60S ribosomal protein L23a		7.62	12.56
Q6PB93	GALNT2	Polypeptide N-acetylgalactosaminyltransferase 2		7.61	12.56
Q6PF93	PIK3C3	Phosphatidylinositol 3-kinase catalytic subunit type 3		7.62	12.56
O35382	EXOC4	Exocyst complex component 4		7.62	12.56
Q8VDP4	CCAR2	Cell cycle and apoptosis regulator protein 2		7.63	12.58
A1L314	MPEG1	Macrophage-expressed gene 1 protein		7.63	12.58
Q9CQI7	SNRPB2	U2 small nuclear ribonucleoprotein B''		7.64	12.59
Q80TY0	FNBP1	Formin-binding protein 1		7.64	12.59
Q62384	ZPR1	Zinc finger protein ZPR1		7.64	12.6
Q8BQ30	PPP1R18	Phostensin		7.64	12.6
P47809	MAP2K4	Dual specificity mitogen-activated protein kinase kinase 4		7.64	12.6
Q80Y81	ELAC2	Zinc phosphodiesterase ELAC protein 2		7.64	12.6
Q8CHP8	PGP	Phosphoglycolate phosphatase	-10.67	-0.82	12.62
Q3UMB9	KIAA1033	WASH complex subunit 7		7.66	12.62
Q9JJA4	WDR12	Ribosome biogenesis protein WDR12		7.66	12.62
Q78HU3	MVB12A	Multivesicular body subunit 12A		7.66	12.62
P59708	SF3B6	Splicing factor 3B subunit 6		7.66	12.62
Q61823	PDCD4	Programmed cell death protein 4		7.66	12.62
Q3UDP0	WDR41	WD repeat-containing protein 41		7.66	12.62
Q6DFW4	NOP58	Nucleolar protein 58		7.66	12.62
P70315	WAS	Wiskott-Aldrich syndrome protein homolog		7.65	12.62
O88322	NID2	Nidogen-2	-10.28	-0.47	12.63
P02468	LAMC1	Laminin subunit gamma-1		7.66	12.63
Q61820	RASL2-9	GTP-binding nuclear protein Ran, testis-specific isoform		7.67	12.64
Q921G6	LRCH4	Leucine-rich repeat and calponin homology domain-containing protein 4		7.67	12.64
Q9D8T2	GSDMDC1	Gasdermin-D		7.68	12.65
P06800	PTPRC	Receptor-type tyrosine-protein phosphatase C		7.68	12.66
Q8VDF3	DAPK2	Death-associated protein kinase 2		7.68	12.66
Q8BGC4	ZADH2	Zinc-binding alcohol dehydrogenase domain-containing protein 2		7.68	12.66
P62897	CYCS	Cytochrome c, somatic		7.68	12.66
O54865	GUCY1B3	Guanylate cyclase soluble subunit beta-1		7.68	12.66
Q8BUB4	WDFY2	WD repeat and FYVE domain-containing protein 2		7.69	12.67
Q80U87	USP8	Ubiquitin carboxyl-terminal hydrolase 8		7.7	12.68
Q80UJ7	RAB3GAP1	Rab3 GTPase-activating protein catalytic subunit		7.7	12.68
Q8R0X7	SGPL1	Sphingosine-1-phosphate lyase 1		7.7	12.68
P36993	PPM1B	Protein phosphatase 1B		7.7	12.68
Q9CRA5	GOLPH3	Golgi phosphoprotein 3		7.71	12.69
G5E829	ATP2B1	Plasma membrane calcium-transporting ATPase 1		7.71	12.69
Q8R3S6	EXOC1	Exocyst complex component 1		7.71	12.69
Q8CJG0	AGO2	Protein argonaute-2		7.71	12.7
Q60787	LCP2	Lymphocyte cytosolic protein 2		7.72	12.71
Q8R0H9	GGA1	ADP-ribosylation factor-binding protein GGA1		7.72	12.71
Q91ZA3	PCCA	Propionyl-CoA carboxylase alpha chain, mitochondrial		7.72	12.72
Q9D020	NT5C3A	Cytosolic 5'-nucleotidase 3A		7.72	12.72
Q91VR8	BRK1	Protein BRICK1		7.73	12.73
Q91VT4	CBR4	Carbonyl reductase family member 4		7.74	12.74
O70492	SNX3	Sorting nexin-3		7.75	12.75
Q8VCF0	MAVS	Mitochondrial antiviral-signaling protein		7.75	12.75
P48722	HSPA4L	Heat shock 70 kDa protein 4L		7.75	12.75
O55023	IMPA1	Inositol monophosphatase 1		7.75	12.76
Q9DBS5	KLC4	Kinesin light chain 4		7.75	12.76
P47857	PFKM	ATP-dependent 6-phosphofructokinase, muscle type		7.75	12.76
P58044	IDI1	Isopentenyl-diphosphate Delta-isomerase 1		7.75	12.76
Q8C547	HEATR5B	HEAT repeat-containing protein 5B		7.75	12.76
Q8BJU0	SGTA	Small glutamine-rich tetratricopeptide repeat-containing protein alpha		7.76	12.77
Q80YV4	PANK4	Pantothenate kinase 4	-10.73	-0.77	12.77
P42232	STAT5B	Signal transducer and activator of transcription 5B		7.76	12.77
P49312	HNRNPA1	Heterogeneous nuclear ribonucleoprotein A1		7.76	12.77
P97390	VPS45	Vacuolar protein sorting-associated protein 45		7.76	12.78
P32233	DRG1	Developmentally-regulated GTP-binding protein 1		7.76	12.78
O70251	EEF1B	Elongation factor 1-beta		7.77	12.79
P47713	PLA2G4A	Cytosolic phospholipase A2		7.77	12.79
P17156	HSPA2	Heat shock-related 70 kDa protein 2		7.77	12.79
Q62426	CSTB	Cystatin-B		7.78	12.8
Q9CX56	PSMD8	26S proteasome non-ATPase regulatory subunit 8		7.79	12.81
Q91ZR2	SNX18	Sorting nexin-18		7.79	12.81
Q9DB77	UQCRC2	Cytochrome b-c1 complex subunit 2, mitochondrial		7.79	12.81
Q9CZ52	ANTXR1	Anthrax toxin receptor 1		7.79	12.82
Q8VEH5	EPM2AIP1	EPM2A-interacting protein 1		7.79	12.82
Q9DBH5	LMAN2	Vesicular integral-membrane protein VIP36		7.79	12.82
Q9JIK5	DDX21	Nucleolar RNA helicase 2		7.8	12.83
Q9Z148	EHMT2	Histone-lysine N-methyltransferase EHMT2		7.8	12.83
Q99JF5	MVD	Diphosphomevalonate decarboxylase		7.8	12.83
Q8R1A4	DOCK7	Dedicator of cytokinesis protein 7		7.8	12.83
Q8R5A6	TBC1D22A	TBC1 domain family member 22A		7.8	12.84
Q9CWL2	CASZ1	Zinc finger protein castor homolog 1		7.8	12.84
Q5SXY1	SPECC1	Cytospin-B		7.8	12.84
Q3UYV9	NCBP1	Nuclear cap-binding protein subunit 1		7.8	12.84
P62843	RPS15	40S ribosomal protein S15		7.81	12.85
P61255	RPL26	60S ribosomal protein L26		7.82	12.85
Q61543	GLG1	Golgi apparatus protein 1	-11.3	-1.21	12.85
Q6IFX2	KRT42	Keratin, type I cytoskeletal 42		7.83	12.87
P10922	H1F0	Histone H1.0		7.83	12.87
P61759	VBP1	Prefoldin subunit 3		7.84	12.89
Q2NL51	GSK3A	Glycogen synthase kinase-3 alpha		7.84	12.89
P70248	MYO1F	Unconventional myosin-If		7.84	12.89
P47791	GSR	Glutathione reductase, mitochondrial	-10.76	-0.71	12.9
Q91XE9	CREB3L3	Cyclic AMP-responsive element-binding protein 3-like protein 3		7.84	12.9
P00920	CA2	Carbonic anhydrase 2	-10.03	-0.07	12.9
Q9D0L8	RNMT	mRNA cap guanine-N7 methyltransferase		7.84	12.9
Q8K2Q0	COMMD9	COMM domain-containing protein 9		7.84	12.9
Q8BG94	COMMD7	COMM domain-containing protein 7		7.85	12.91
P52624	UPP1	Uridine phosphorylase 1		7.86	12.91
Q9R1T2	SAE1	SUMO-activating enzyme subunit 1		7.85	12.91
Q69ZN7	MYOF	Myoferlin		7.85	12.91
Q9QZ06	TOLLIP	Toll-interacting protein		7.86	12.92
P05201	GOT1	Aspartate aminotransferase, cytoplasmic		7.87	12.93
Q8BVQ5	PPME1	Protein phosphatase methylesterase 1		7.87	12.94
O09110	MAP2K3	Dual specificity mitogen-activated protein kinase kinase 3		7.88	12.95
Q3UH60	DIP2B	Disco-interacting protein 2 homolog B	-10.18	-0.16	12.96
Q61282	ACAN	Aggrecan core protein		7.88	12.96
Q9CX00	IST1	IST1 homolog		7.88	12.96
Q6PD19		UPF0668 protein C10orf76 homolog		7.88	12.96
P51807	DYNLT1	Dynein light chain Tctex-type 1		7.89	12.97
Q71FD7	FBLIM1	Filamin-binding LIM protein 1		7.9	12.97
Q9CQM9	GLRX3	Glutaredoxin-3		7.9	12.97
P70698	CTPS1	CTP synthase 1		7.9	12.97
Q9JHU9	ISYNA1	Inositol-3-phosphate synthase 1		7.89	12.97
Q8C166	CPNE1	Copine-1		7.89	12.97
Q08642	PADI2	Protein-arginine deiminase type-2		7.9	12.97
Q61879	MYH10	Myosin-10		7.9	12.97
Q8K0G5	TSSC1	Protein TSSC1		7.9	12.98
Q8R059	GALE	UDP-glucose 4-epimerase	-11.23	-1.06	12.98
Q6X893	SLC44A1	Choline transporter-like protein 1		7.9	12.98
P41216	ACSL1	Long-chain-fatty-acid--CoA ligase 1		7.91	12.99
Q91W50	CSDE1	Cold shock domain-containing protein E1		7.92	13.01
P62852	RPS25	40S ribosomal protein S25		7.92	13.02
Q8K400	STXBP5	Syntaxin-binding protein 5		7.93	13.03
P16015	CA3	Carbonic anhydrase 3		7.94	13.04
P62317	SNRPD2	Small nuclear ribonucleoprotein Sm D2		7.95	13.05
Q91VW3	SH3BGRL3	SH3 domain-binding glutamic acid-rich-like protein 3		7.95	13.05
Q8BLX7	COL16A1	Collagen alpha-1(XVI) chain		7.95	13.05
Q9CZ42	CARKD	ATP-dependent (S)-NAD(P)H-hydrate dehydratase		7.95	13.05
Q02788	COL6A2	Collagen alpha-2(VI) chain		7.95	13.06
Q3UM29	COG7	Conserved oligomeric Golgi complex subunit 7		7.96	13.07
Q9QYJ3	DNAJB1	DnaJ homolog subfamily B member 1		7.98	13.09
P29758	OAT	Ornithine aminotransferase, mitochondrial		7.98	13.09
Q9QUJ7	ACSL4	Long-chain-fatty-acid--CoA ligase 4	-11.58	-1.29	13.09
P43274	HIST1H1E	Histone H1.4		7.98	13.1
Q9R1T4	2016-09-06	Septin-6		7.98	13.1
E9Q555	RNF213	E3 ubiquitin-protein ligase RNF213		8	13.13
P62075	TIMM13	Mitochondrial import inner membrane translocase subunit Tim13		8	13.13
Q91WC0	SETD3	Histone-lysine N-methyltransferase setd3		8	13.13
O35448	PPT2	Lysosomal thioesterase PPT2		8.01	13.14
Q9R0Q8	CLEC4E	C-type lectin domain family 4 member E		8.01	13.14
Q9WTR1	TRPV2	Transient receptor potential cation channel subfamily V member 2		8.01	13.15
Q6P542	ABCF1	ATP-binding cassette sub-family F member 1		8.02	13.16
Q8CG76	AKR7A2	Aflatoxin B1 aldehyde reductase member 2		8.02	13.16
P61028	RAB8B	Ras-related protein Rab-8B	-11.2	-0.91	13.17
Q99JX3	GORASP2	Golgi reassembly-stacking protein 2		8.03	13.18
Q99L04	DHRS1	Dehydrogenase/reductase SDR family member 1		8.03	13.18
P51125	CAST	Calpastatin		8.04	13.19
O35737	HNRNPH1	Heterogeneous nuclear ribonucleoprotein H		8.04	13.19
P70158	SMPDL3A	Acid sphingomyelinase-like phosphodiesterase 3a		8.05	13.2
P46737	BRCC3	Lys-63-specific deubiquitinase BRCC36		8.05	13.2
Q9Z1T1	AP3B1	AP-3 complex subunit beta-1		8.05	13.2
P70700	POLR1B	DNA-directed RNA polymerase I subunit RPA2		8.05	13.21
Q1HFZ0	NSUN2	tRNA (cytosine(34)-C(5))-methyltransferase		8.05	13.21
Q5XPI3	RNF123	E3 ubiquitin-protein ligase RNF123		8.05	13.21
P11247	MPO	Myeloperoxidase	-11.74	-1.36	13.21
Q3TDD9	PPP1R21	Protein phosphatase 1 regulatory subunit 21		8.05	13.21
O08807	PRDX4	Peroxiredoxin-4		8.06	13.22
Q7TT37	IKBKAP	Elongator complex protein 1		8.07	13.23
P38647	HSPA9	Stress-70 protein, mitochondrial		8.07	13.23
Q60676	PPP5C	Serine/threonine-protein phosphatase 5		8.07	13.23
P62204	CALM1	Calmodulin		8.08	13.24
P50429	ARSB	Arylsulfatase B		8.08	13.24
Q9DBR3	ARMC8	Armadillo repeat-containing protein 8		8.08	13.25
Q3ULJ0	GPD1L	Glycerol-3-phosphate dehydrogenase 1-like protein	-10.37	-0.13	13.25
Q8CI51	PDLIM5	PDZ and LIM domain protein 5	-10.2	0.03	13.26
P70303	CTPS2	CTP synthase 2		8.09	13.26
Q9Z1X4	ILF3	Interleukin enhancer-binding factor 3		8.09	13.26
E9Q735	UBE4A	Ubiquitin conjugation factor E4 A		8.09	13.26
Q8CH77	NAV1	Neuron navigator 1		8.1	13.27
P14602	HSPB1	Heat shock protein beta-1		8.1	13.27
Q64516	GK	Glycerol kinase		8.1	13.28
Q91VJ4	STK38	Serine/threonine-protein kinase 38	-10.48	-0.2	13.28
P51863	ATP6V0D1	V-type proton ATPase subunit d 1		8.1	13.28
Q9R0M6	RAB9A	Ras-related protein Rab-9A		8.11	13.29
Q9D898	ARPC5L	Actin-related protein 2/3 complex subunit 5-like protein		8.11	13.29
Q80W47	WIPI2	WD repeat domain phosphoinositide-interacting protein 2		8.11	13.29
P28660	NCKAP1	Nck-associated protein 1		8.11	13.29
P00493	HPRT1	Hypoxanthine-guanine phosphoribosyltransferase		8.12	13.3
O35305	TNFRSF11A	Tumor necrosis factor receptor superfamily member 11A	-10.71	-0.39	13.31
Q9DCT1	AKR1E2	1,5-anhydro-D-fructose reductase		8.13	13.32
Q9D071	MMS19	MMS19 nucleotide excision repair protein homolog		8.13	13.32
Q8C2E7	KIAA0196	WASH complex subunit strumpellin		8.14	13.33
Q9Z2X2	PSMD10	26S proteasome non-ATPase regulatory subunit 10		8.14	13.34
Q7TPV4	MYBBP1A	Myb-binding protein 1A		8.14	13.34
Q03172	HIVEP1	Zinc finger protein 40	-12.44	-1.88	13.35
Q62419	SH3GL1	Endophilin-A2		8.16	13.36
O89112	LANCL1	LanC-like protein 1		8.16	13.37
O35343	KPNA4	Importin subunit alpha-3		8.16	13.37
P97807	FH	Fumarate hydratase, mitochondrial	-10.32	-0.01	13.37
Q8BMA6	SRP68	Signal recognition particle subunit SRP68		8.17	13.38
Q8BWG8	ARRB1	Beta-arrestin-1		8.18	13.39
Q9Z0S1	BPNT1	3'(2'),5'-bisphosphate nucleotidase 1	-11.22	-0.77	13.4
P34022	RANBP1	Ran-specific GTPase-activating protein		8.18	13.4
A2APV2	FMNL2	Formin-like protein 2		8.18	13.4
Q6KAR6	EXOC3	Exocyst complex component 3		8.18	13.4
Q80X95	RRAGA	Ras-related GTP-binding protein A		8.19	13.41
Q8C7R4	UBA6	Ubiquitin-like modifier-activating enzyme 6		8.19	13.41
Q60866	PTER	Phosphotriesterase-related protein		8.2	13.43
Q6R0H7	GNAS	Guanine nucleotide-binding protein G(s) subunit alpha isoforms XLas		8.2	13.43
Q6PDH0	PHLDB1	Pleckstrin homology-like domain family B member 1		8.21	13.44
Q8BH69	SEPHS1	Selenide, water dikinase 1	-11.68	-1.14	13.45
O54754	AOX1	Aldehyde oxidase 1		8.22	13.45
Q9D0M1	PRPSAP1	Phosphoribosyl pyrophosphate synthase-associated protein 1		8.22	13.45
Q8BVG4	DPP9	Dipeptidyl peptidase 9		8.23	13.47
Q91VR5	DDX1	ATP-dependent RNA helicase DDX1		8.23	13.47
Q5SQX6	CYFIP2	Cytoplasmic FMR1-interacting protein 2		8.24	13.48
O70325	GPX4	Phospholipid hydroperoxide glutathione peroxidase, mitochondrial		8.25	13.5
Q71LX4	TLN2	Talin-2		8.25	13.5
Q9CZ28	SNF8	Vacuolar-sorting protein SNF8		8.25	13.5
Q8VI75	IPO4	Importin-4		8.25	13.5
Q9D1P4	CHORDC1	Cysteine and histidine-rich domain-containing protein 1		8.25	13.5
B2RUP2	UNC13D	Protein unc-13 homolog D		8.26	13.51
Q501J6	DDX17	Probable ATP-dependent RNA helicase DDX17		8.26	13.51
O70507	HCN4	Potassium/sodium hyperpolarization-activated cyclic nucleotide-gated channel 4		8.27	13.53
Q3UH53	SDK1	Protein sidekick-1		8.28	13.54
O54782	MAN2B2	Epididymis-specific alpha-mannosidase		8.28	13.54
P14576	SRP54	Signal recognition particle 54 kDa protein		8.28	13.54
Q922U2	KRT5	Keratin, type II cytoskeletal 5	-9.89	0.49	13.55
P35569	IRS1	Insulin receptor substrate 1		8.28	13.55
P51912	SLC1A5	Neutral amino acid transporter B(0)		8.29	13.56
Q99KE1	ME2	NAD-dependent malic enzyme, mitochondrial		8.3	13.57
O70439	STX7	Syntaxin-7		8.31	13.58
P54729	NUB1	NEDD8 ultimate buster 1		8.31	13.58
Q9QVP9	PTK2B	Protein-tyrosine kinase 2-beta		8.31	13.58
P59470	POLR3B	DNA-directed RNA polymerase III subunit RPC2		8.31	13.59
Q60716	P4HA2	Prolyl 4-hydroxylase subunit alpha-2		8.32	13.6
A2AJK6	CHD7	Chromodomain-helicase-DNA-binding protein 7		8.34	13.62
Q8BG07	PLD4	Phospholipase D4		8.34	13.62
Q99J83	ATG5	Autophagy protein 5		8.35	13.64
Q8BKG3	PTK7	Inactive tyrosine-protein kinase 7		8.35	13.65
Q8QZT1	ACAT1	Acetyl-CoA acetyltransferase, mitochondrial		8.35	13.65
O08573	LGALS9	Galectin-9		8.36	13.66
Q6PGC1	DHX29	ATP-dependent RNA helicase Dhx29		8.36	13.66
Q9DBG5	PLIN3	Perilipin-3		8.36	13.66
P30275	CKMT1	Creatine kinase U-type, mitochondrial		8.37	13.68
Q91YN0	D6WSU163E	Protein C12orf4 homolog		8.37	13.68
Q921M7	FAM49B	Protein FAM49B	-10.16	0.34	13.68
Q8BP56	ATHL1	Acid trehalase-like protein 1		8.37	13.68
Q8BRN9	CC2D1B	Coiled-coil and C2 domain-containing protein 1B		8.38	13.69
Q9CXF4	TBC1D15	TBC1 domain family member 15		8.38	13.69
Q99LB6	MAT2B	Methionine adenosyltransferase 2 subunit beta		8.38	13.69
P21279	GNAQ	Guanine nucleotide-binding protein G(q) subunit alpha		8.38	13.69
Q60865	CAPRIN1	Caprin-1		8.39	13.7
Q8CBW3	ABI1	Abl interactor 1		8.39	13.71
Q9JI75	NQO2	Ribosyldihydronicotinamide dehydrogenase [quinone]		8.4	13.72
Q8K2Q9	KIAA1598	Shootin-1		8.4	13.73
Q61699	HSPH1	Heat shock protein 105 kDa		8.41	13.74
Q9DCC4	PYCRL	Pyrroline-5-carboxylate reductase 3		8.41	13.74
Q91VH2	SNX9	Sorting nexin-9		8.42	13.75
Q8BK64	AHSA1	Activator of 90 kDa heat shock protein ATPase homolog 1		8.43	13.77
Q61990	PCBP2	Poly(rC)-binding protein 2		8.43	13.77
Q8CGA0	PPM1F	Protein phosphatase 1F		8.44	13.78
Q9D1M4	EEF1E1	Eukaryotic translation elongation factor 1 epsilon-1		8.45	13.79
O55106	STRN	Striatin		8.46	13.8
P51174	ACADL	Long-chain specific acyl-CoA dehydrogenase, mitochondrial		8.46	13.8
Q01768	NME2	Nucleoside diphosphate kinase B		8.47	13.82
Q60737	CSNK2A1	Casein kinase II subunit alpha		8.47	13.82
Q9WUP7	UCHL5	Ubiquitin carboxyl-terminal hydrolase isozyme L5		8.47	13.82
Q91WG8	GNE	Bifunctional UDP-N-acetylglucosamine 2-epimerase/N-acetylmannosamine kinase	-10.93	-0.23	13.83
Q9JK81	MYG1	UPF0160 protein MYG1, mitochondrial		8.48	13.84
P62320	SNRPD3	Small nuclear ribonucleoprotein Sm D3		8.48	13.84
P37889	FBLN2	Fibulin-2		8.48	13.84
O35242	NSMAF	Protein FAN		8.49	13.85
O70570	PIGR	Polymeric immunoglobulin receptor		8.49	13.85
Q6ZWR6	SYNE1	Nesprin-1	-12.87	-1.92	13.85
P14733	LMNB1	Lamin-B1		8.49	13.85
Q70FJ1	AKAP9	A-kinase anchor protein 9		8.5	13.86
P56387	DYNLT3	Dynein light chain Tctex-type 3		8.5	13.87
Q9JMH6	TXNRD1	Thioredoxin reductase 1, cytoplasmic		8.5	13.87
Q8BNW9	KBTBD11	Kelch repeat and BTB domain-containing protein 11		8.51	13.88
P26323	FLI1	Friend leukemia integration 1 transcription factor		8.51	13.89
Q9Z0Y1	DCTN3	Dynactin subunit 3		8.51	13.89
Q8R3D1	TBC1D13	TBC1 domain family member 13		8.52	13.9
P02463	COL4A1	Collagen alpha-1(IV) chain		8.53	13.91
P17897	LYZ1	Lysozyme C-1		8.53	13.91
Q91WG5	PRKAG2	5'-AMP-activated protein kinase subunit gamma-2		8.53	13.91
Q921F4	HNRNPLL	Heterogeneous nuclear ribonucleoprotein L-like		8.53	13.91
Q3TCJ1	FAM175B	BRISC complex subunit Abro1		8.55	13.95
Q9WV60	GSK3B	Glycogen synthase kinase-3 beta		8.55	13.95
Q8BJ71	NUP93	Nuclear pore complex protein Nup93		8.55	13.95
P84099	RPL19	60S ribosomal protein L19		8.58	13.98
Q62504	SPEN	Msx2-interacting protein		8.58	13.98
P21995	EMB	Embigin		8.58	13.99
P37040	POR	NADPH--cytochrome P450 reductase		8.58	13.99
P61924	COPZ1	Coatomer subunit zeta-1		8.59	14
P70404	IDH3G	Isocitrate dehydrogenase [NAD] subunit gamma 1, mitochondrial		8.6	14.01
O08759	UBE3A	Ubiquitin-protein ligase E3A		8.6	14.01
P70670	NACA	Nascent polypeptide-associated complex subunit alpha, muscle-specific form	-13.15	-2.05	14.02
Q60770	STXBP3	Syntaxin-binding protein 3		8.6	14.02
P21300	AKR1B7	Aldose reductase-related protein 1		8.62	14.04
Q61133	GSTT2	Glutathione S-transferase theta-2		8.62	14.04
P63087	PPP1CC	Serine/threonine-protein phosphatase PP1-gamma catalytic subunit		8.62	14.04
Q8K274	FN3KRP	Ketosamine-3-kinase		8.62	14.04
Q8BT60	CPNE3	Copine-3		8.62	14.05
Q62167	DDX3X	ATP-dependent RNA helicase DDX3X		8.64	14.07
Q9EQC5	SCYL1	N-terminal kinase-like protein		8.64	14.08
B1AY13	USP24	Ubiquitin carboxyl-terminal hydrolase 24		8.64	14.08
Q8R016	BLMH	Bleomycin hydrolase	-11.47	-0.53	14.09
B1AZI6	THOC2	THO complex subunit 2		8.65	14.09
Q9JI78	NGLY1	Peptide-N(4)-(N-acetyl-beta-glucosaminyl)asparagine amidase		8.65	14.09
P41105	RPL28	60S ribosomal protein L28		8.66	14.1
Q60597	OGDH	2-oxoglutarate dehydrogenase, mitochondrial		8.68	14.13
Q5SYD0	MYO1D	Unconventional myosin-Id	-11.16	-0.23	14.13
Q6PAV2	HERC4	Probable E3 ubiquitin-protein ligase HERC4		8.69	14.15
Q9DC50	CROT	Peroxisomal carnitine O-octanoyltransferase		8.69	14.15
Q9JJI8	RPL38	60S ribosomal protein L38		8.7	14.16
Q6PGB6	NAA50	N-alpha-acetyltransferase 50		8.7	14.16
P70336	ROCK2	Rho-associated protein kinase 2		8.7	14.16
P29788	VTN	Vitronectin		8.71	14.18
Q640N1	AEBP1	Adipocyte enhancer-binding protein 1		8.72	14.19
O35955	PSMB10	Proteasome subunit beta type-10		8.72	14.2
P21460	CST3	Cystatin-C		8.72	14.2
P63276	RPS17	40S ribosomal protein S17		8.72	14.2
O55135	EIF6	Eukaryotic translation initiation factor 6		8.73	14.21
Q69ZR2	HECTD1	E3 ubiquitin-protein ligase HECTD1		8.73	14.21
P07214	SPARC	SPARC		8.75	14.23
Q9CQD1	RAB5A	Ras-related protein Rab-5A	-10.8	0.17	14.24
Q8K2Z4	NCAPD2	Condensin complex subunit 1	-12.02	-0.88	14.27
P61750	ARF4	ADP-ribosylation factor 4		8.77	14.27
Q6ZWU9	RPS27	40S ribosomal protein S27		8.79	14.3
Q91YP2	NLN	Neurolysin, mitochondrial		8.79	14.3
Q8VED9	LGALSL	Galectin-related protein	-11.01	0.03	14.32
Q8VC28	AKR1C13	Aldo-keto reductase family 1 member C13		8.81	14.32
Q8VE62	PAIP1	Polyadenylate-binding protein-interacting protein 1		8.85	14.38
Q80WE4	KIF20B	Kinesin-like protein KIF20B		8.86	14.39
P31725	S100A9	Protein S100-A9	-11.98	-0.77	14.39
Q9CQ22	LAMTOR1	Ragulator complex protein LAMTOR1		8.86	14.4
B2RXS4	PLXNB2	Plexin-B2	-10.41	0.62	14.41
Q8K2B3	SDHA	Succinate dehydrogenase [ubiquinone] flavoprotein subunit, mitochondrial		8.87	14.41
Q9D0L7	ARMC10	Armadillo repeat-containing protein 10		8.87	14.42
O70481	UBR1	E3 ubiquitin-protein ligase UBR1		8.88	14.43
O35945	ALDH1A7	Aldehyde dehydrogenase, cytosolic 1	-12.32	-1.04	14.43
F6ZDS4	TPR	Nucleoprotein TPR		8.9	14.45
O09167	RPL21	60S ribosomal protein L21		8.91	14.47
Q99104	MYO5A	Unconventional myosin-Va		8.91	14.47
Q3U2P1	SEC24A	Protein transport protein Sec24A		8.91	14.48
Q5EG47	PRKAA1	5'-AMP-activated protein kinase catalytic subunit alpha-1		8.92	14.49
P47963	RPL13	60S ribosomal protein L13	-11.59	-0.34	14.52
P49429	HPD	4-hydroxyphenylpyruvate dioxygenase	-11.68	-0.41	14.54
Q91WP0	MASP2	Mannan-binding lectin serine protease 2		8.95	14.54
Q3UUG6	TBC1D24	TBC1 domain family member 24		8.95	14.54
Q9CXW4	RPL11	60S ribosomal protein L11		8.97	14.56
Q80Z71	TNN	Tenascin-N		9.01	14.62
Q9Z2K1	KRT16	Keratin, type I cytoskeletal 16		9.02	14.63
O35657	NEU1	Sialidase-1		9.02	14.64
Q9DB50	AP1S2	AP-1 complex subunit sigma-2		9.03	14.66
P62264	RPS14	40S ribosomal protein S14		9.03	14.66
P28653	BGN	Biglycan		9.04	14.67
Q8CC86	NAPRT	Nicotinate phosphoribosyltransferase	-12.29	-0.84	14.68
Q9R0P9	UCHL1	Ubiquitin carboxyl-terminal hydrolase isozyme L1	-9.99	1.17	14.68
Q3UYC0	PPM1H	Protein phosphatase 1H		9.05	14.68
P28658	ATXN10	Ataxin-10		9.08	14.73
P97814	PSTPIP1	Proline-serine-threonine phosphatase-interacting protein 1		9.09	14.74
Q7TT50	CDC42BPB	Serine/threonine-protein kinase MRCK beta		9.1	14.75
O88531	PPT1	Palmitoyl-protein thioesterase 1		9.1	14.76
Q62469	ITGA2	Integrin alpha-2	-12.14	-0.66	14.76
Q8R5C5	ACTR1B	Beta-centractin		9.11	14.77
Q62425	NDUFA4	Cytochrome c oxidase subunit NDUFA4		9.13	14.8
P46735	MYO1B	Unconventional myosin-Ib	-10.29	1	14.81
Q9Z1E4	GYS1	Glycogen [starch] synthase, muscle		9.14	14.82
Q8R146	APEH	Acylamino-acid-releasing enzyme		9.14	14.82
P62855	RPS26	40S ribosomal protein S26		9.17	14.85
Q8C863	ITCH	E3 ubiquitin-protein ligase Itchy		9.21	14.92
P62046	LRCH1	Leucine-rich repeat and calponin homology domain-containing protein 1		9.25	14.97
E9PYY5	WDR78	WD repeat-containing protein 78		9.27	15
O88207	COL5A1	Collagen alpha-1(V) chain	-11.15	0.43	15.09
Q8BPU7	ELMO1	Engulfment and cell motility protein 1	-11.18	0.43	15.14
Q03265	ATP5A1	ATP synthase subunit alpha, mitochondrial		9.42	15.22
Q80YX1	TNC	Tenascin		9.47	15.3
P63325	RPS10	40S ribosomal protein S10		9.49	15.33
P21550	ENO3	Beta-enolase		9.51	15.36
B2RQC6	CAD	CAD protein		9.51	15.37
P60867	RPS20	40S ribosomal protein S20		9.53	15.38
P27601	GNA13	Guanine nucleotide-binding protein subunit alpha-13	-10.95	0.82	15.41
Q61152	PTPN18	Tyrosine-protein phosphatase non-receptor type 18	-11.17	0.72	15.54
Q8C8R3	ANK2	Ankyrin-2		9.64	15.55
Q9DC71	MRPS15	28S ribosomal protein S15, mitochondrial		9.7	15.64
A2AWA9	RABGAP1	Rab GTPase-activating protein 1		9.72	15.68
P0C6F1	DNAH2	Dynein heavy chain 2, axonemal		9.75	15.71
Q00493	CPE	Carboxypeptidase E	-11.75	0.4	15.82
O88746	TOM1	Target of Myb protein 1		9.84	15.85
Q8BJL1	FBXO30	F-box only protein 30		9.89	15.92
Q9D2U9	HIST3H2BA	Histone H2B type 3-A		9.92	15.97
Q99P68	SOST	Sclerostin		9.92	15.97
Q8CE72		Uncharacterized protein C5orf42 homolog		9.94	16
Q8BLN5	LSS	Lanosterol synthase		9.98	16.06
Q8BFZ3	ACTBL2	Beta-actin-like protein 2		10.24	16.44
P17563	SELENBP1	Selenium-binding protein 1		10.24	16.44
Q9Z0M5	LIPA	Lysosomal acid lipase/cholesteryl ester hydrolase		10.54	16.88
P09470	ACE	Angiotensin-converting enzyme		10.61	16.98
Q8QZR5	GPT	Alanine aminotransferase 1		10.93	17.46
P62715	PPP2CB	Serine/threonine-protein phosphatase 2A catalytic subunit beta isoform		10.98	17.53
Q8CAQ8	IMMT	MI		11.12	17.74
Q8BM88	CTSO	Cathepsin O		11.33	18.05
P68433	HIST1H3A	Histone H3.1	-14.03	0.06	18.29
A2AKB4	FRMPD1	FERM and PDZ domain-containing protein 1		12.71	20.09
P63260	ACTG1	Actin, cytoplasmic 2	-18.28	-0.7	22.68
Q8R1G2	CMBL	Carboxymethylenebutenolidase homolog	-9.53	-8.89
A2AQH4	BCORL1	BCL-6 corepressor-like protein 1	-9.95	-9.27
P26369	U2AF2	Splicing factor U2AF 65 kDa subunit	-10.14	-9.43
Q99KH8	STK24	Serine/threonine-protein kinase 24	-10.18	-9.47
Q61205	PAFAH1B3	Platelet-activating factor acetylhydrolase IB subunit gamma	-10.21	-9.49
Q3UHB1	NT5DC3	5'-nucleotidase domain-containing protein 3	-10.22	-9.5
Q8CH02	SUGP1	SURP and G-patch domain-containing protein 1	-10.24	-9.51
Q3UNH4	GPRIN1	G protein-regulated inducer of neurite outgrowth 1	-10.26	-9.54
Q9EQ20	ALDH6A1	Methylmalonate-semialdehyde dehydrogenase [acylating], mitochondrial	-10.3	-9.57
P08556	NRAS	GTPase NRas	-10.36	-9.62
Q8BVD5	MPP7	MAGUK p55 subfamily member 7	-10.45	-9.7
Q9EPL4	METTL9	Methyltransferase-like protein 9	-10.46	-9.71
P62965	CRABP1	Cellular retinoic acid-binding protein 1	-10.47	-9.72
P68404	PRKCB	Protein kinase C beta type	-10.48	-9.73
Q99246	CACNA1D	Voltage-dependent L-type calcium channel subunit alpha-1D	-10.53	-9.77
Q6NS52	DGKB	Diacylglycerol kinase beta	-10.53	-9.77
Q6EJB6	UTP14B	U3 small nucleolar RNA-associated protein 14 homolog B	-10.72	-9.94
P11531	DMD	Dystrophin	-10.72	-9.94
Q8CCJ4	AMER2	APC membrane recruitment protein 2	-10.78	-9.99
Q3TLH4	PRRC2C	Protein PRRC2C	-10.79	-10
Q8BL97	SRSF7	Serine/arginine-rich splicing factor 7	-10.86	-10.06
P07141	CSF1	Macrophage colony-stimulating factor 1	-10.88	-10.08
Q9CPU0	GLO1	Lactoylglutathione lyase	-10.91	-10.11
Q8BLR2	CPNE4	Copine-4	-10.95	-10.14
A2AG50	MAP7D2	MAP7 domain-containing protein 2	-10.96	-10.15
P59900	EMILIN3	EMILIN-3	-10.98	-10.17
Q03059	CHAT	Choline O-acetyltransferase	-11.01	-10.2
Q6A026	PDS5A	Sister chromatid cohesion protein PDS5 homolog A	-11.03	-10.21
P63058	THRA	Thyroid hormone receptor alpha	-11.04	-10.22
P01897	H2-L	H-2 class I histocompatibility antigen, L-D alpha chain	-11.05	-10.23
Q80XP9	WNK3	Serine/threonine-protein kinase WNK3	-11.07	-10.25
Q6RHR9	MAGI1	Membrane-associated guanylate kinase, WW and PDZ domain-containing protein 1	-11.07	-10.25
Q64700	RBL2	Retinoblastoma-like protein 2	-11.12	-10.29
P17809	SLC2A1	Solute carrier family 2, facilitated glucose transporter member 1	-11.14	-10.31
P97376	FRG1	Protein FRG1	-11.14	-10.31
Q8R0W0	EPPK1	Epiplakin	-11.17	-10.34
Q7TQH0	ATXN2L	Ataxin-2-like protein	-11.25	-10.4
Q99MZ6	MYO7B	Unconventional myosin-VIIb	-11.27	-10.42
Q9JK88	SERPINI2	Serpin I2	-11.31	-10.46
Q9DAR7	DCPS	m7GpppX diphosphatase	-11.34	-10.48
Q9CQS8	SEC61B	Protein transport protein Sec61 subunit beta	-11.36	-10.5
Q9Z140	CPNE6	Copine-6	-11.36	-10.5
P29974	CNGA1	cGMP-gated cation channel alpha-1	-11.37	-10.51
Q6P9K9	NRXN3	Neurexin-3	-11.4	-10.54
Q61245	COL11A1	Collagen alpha-1(XI) chain	-11.42	-10.55
O70311	NMT2	Glycylpeptide N-tetradecanoyltransferase 2	-11.46	-10.59
P19001	KRT19	Keratin, type I cytoskeletal 19	-11.47	-10.6
Q3V0Q1	DNAH12	Dynein heavy chain 12, axonemal	-11.5	-10.62
Q8BYH7	TBC1D17	TBC1 domain family member 17	-11.52	-10.64
Q3U0B3	DHRS11	Dehydrogenase/reductase SDR family member 11	-11.57	-10.69
P97868	RBBP6	E3 ubiquitin-protein ligase RBBP6	-11.6	-10.71
B9EKI3	TMF1	TATA element modulatory factor	-11.64	-10.75
O55071	CYP2B19	Cytochrome P450 2B19	-11.65	-10.76
O88532	ZFR	Zinc finger RNA-binding protein	-11.74	-10.84
Q9D5J6	SHPK	Sedoheptulokinase	-11.78	-10.87
Q71KU9	FGL1	Fibrinogen-like protein 1	-11.79	-10.88
Q8R121	SERPINA10	Protein Z-dependent protease inhibitor	-11.79	-10.88
Q9D565	WDR64	WD repeat-containing protein 64	-11.82	-10.9
P47199	CRYZ	Quinone oxidoreductase	-11.9	-10.98
Q1WG82	ZGLP1	GATA-type zinc finger protein 1	-11.97	-11.04
Q9Z329	ITPR2	Inositol 1,4,5-trisphosphate receptor type 2	-12.01	-11.08
Q9ES30	C1QTNF3	Complement C1q tumor necrosis factor-related protein 3	-12.01	-11.08
Q6PR54	RIF1	Telomere-associated protein RIF1	-12.1	-11.15
P02469	LAMB1	Laminin subunit beta-1	-12.16	-11.2
Q9WUR9	AK4	Adenylate kinase 4, mitochondrial	-12.22	-11.25
Q5F226	FAT2	Protocadherin Fat 2	-12.24	-11.27
O35615	ZFPM1	Zinc finger protein ZFPM1	-12.26	-11.29
P07310	CKM	Creatine kinase M-type	-12.32	-11.34
O35181	NRG3	Pro-neuregulin-3, membrane-bound isoform	-12.33	-11.35
Q6NZP1	ZRANB3	DNA annealing helicase and endonuclease ZRANB3	-12.38	-11.4
Q9D415	DLGAP1	Disks large-associated protein 1	-12.4	-11.42
Q8BZ05	ARAP2	Arf-GAP with Rho-GAP domain, ANK repeat and PH domain-containing protein 2	-12.43	-11.45
P05017	IGF1	Insulin-like growth factor I	-12.45	-11.46
Q8K4P0	WDR33	pre-mRNA 3' end processing protein WDR33	-12.47	-11.47
Q3U1V8	MAP3K9	Mitogen-activated protein kinase kinase kinase 9	-12.51	-11.51
Q68FH0	PKP4	Plakophilin-4	-12.63	-11.62
G3X9K3	ARFGEF1	Brefeldin A-inhibited guanine nucleotide-exchange protein 1	-12.66	-11.64
Q80XB4	NRAP	Nebulin-related-anchoring protein	-12.72	-11.7
Q5SSE9	ABCA13	ATP-binding cassette sub-family A member 13	-12.89	-11.85
Q8CD54	PIEZO2	Piezo-type mechanosensitive ion channel component 2	-13.09	-12.02
Q920F6	SMC1B	Structural maintenance of chromosomes protein 1B	-13.22	-12.13
Q4VA61	DSCAML1	Down syndrome cell adhesion molecule-like protein 1 homolog	-13.26	-12.17
Q8C3Y4	KNTC1	Kinetochore-associated protein 1	-13.59	-12.46
Q3U5C7	PRICKLE1	Prickle-like protein 1	-13.66	-12.52
P16301	LCAT	Phosphatidylcholine-sterol acyltransferase	-13.7	-12.55
Q0KK56	FAM184B	Protein FAM184B	-13.91	-12.74
Q8C0T5	SIPA1L1	Signal-induced proliferation-associated 1-like protein 1	-14.11	-12.91
Q60769	TNFAIP3	Tumor necrosis factor alpha-induced protein 3	-14.55	-13.31
Q8BRT1	CLASP2	CLIP-associating protein 2	-10.34	-9.6
P63158	HMGB1	High mobility group protein B1	-10.78	-9.99
P48455	PPP3CC	Serine/threonine-protein phosphatase 2B catalytic subunit gamma isoform	-10.82	-10.02
Q6ZWQ0	SYNE2	Nesprin-2	-10.97	-10.16
Q8K4L3	SVIL	Supervillin	-11.03	-10.21
D3YXK2	SAFB	Scaffold attachment factor B1	-11.33	-10.47
P08071	LTF	Lactotransferrin	-11.43	-10.57
Q9QWL7	KRT17	Keratin, type I cytoskeletal 17	-11.82	-10.9
Q4U4S6	XIRP2	Xin actin-binding repeat-containing protein 2	-12.88	-11.84
P62984	UBA52	Ubiquitin-60S ribosomal protein L40	-13.26	-12.17
P07724	ALB	Serum albumin	-13.98	-12.8
Q8CGP5	HIST1H2AF	Histone H2A type 1-F	-15.78	-14.39
Q80WC3	TNRC18	Trinucleotide repeat-containing gene 18 protein	-11.55	-10.66
Q8CJ27	ASPM	Abnormal spindle-like microcephaly-associated protein homolog	-11.92	-10.99
E9PV24	FGA	Fibrinogen alpha chain	-12.26	-11.29
P16092	FGFR1	Fibroblast growth factor receptor 1	-12.36	-11.38
P97433	ARHGEF28	Rho guanine nucleotide exchange factor 28	-12.58	-11.57
P47876	IGFBP1	Insulin-like growth factor-binding protein 1	-12.7	-11.68
Q9WU42	NCOR2	Nuclear receptor corepressor 2	-13.89	-12.72
Q64475	HIST1H2BB	Histone H2B type 1-B	-14.88	-13.59
