# Supplementary material for: The proteome of extracellular vesicles released by clastic cells differs based on their substrate
Source: PLoS One. 2019 Jul 10;14(7):e0219602. doi: 10.1371/journal.pone.0219602 (PMC6619814; doi:10.1371/journal.pone.0219602)
Supplement: S3 Table — (XLSX) [file pone.0219602.s003.xlsx]

## Sheet: Sheet1
	Protein complex	Mass Spectrometry signal intensities of a particular peptide/protein
	Proteins
		Odontoclast Evs	Osteoclast Evs	Clast Evs
	V-ATPase
	A	24.47	26.05	22.31
	B	23.75	25.38	21.92
	E	20.91	23.03	18.79
	H	21.34	22.96	20.09
	PRR (ATP6AP2)	21.39	22.72	19.51
	D	20.38	21.68	17.03
	C	19.26	21.3	17.57
	d2	16.4	20.02
	G	17.96	19.28	17.28
	F	17.42	19.48
	AC45	15.76	17.47
	d1		16.48
	Arp2/3 complex
	arp3	24.1	24.79	21.66
	arp2	23.52	24.54	21.43
	p41	22.26	23.26	20.93
	p34	22.25	23.64	19.73
	p21	21.56	22.16	19.82
	p20	20.99	21.65	17.39
	p19	20.83	20.63	17.55
	COP1
	cops8	17.6	17.9
	cops7a	16.5	17.5
	cops7b	16.6	17.6	16.1
	cops5	17.9	19.3	16.8
	cops6	19.7	20.3	17.4
	cops3	19.6	20.6	18.4
	cops4	19.9	20.1	17.9
	cops2	18.5	19.1
	gps1	18.9	19.4	17.7
	T complex
	P34884	21.62	23.28	19.43
	CCT8	21.45	22.92	18.91
	CCT4	21.05	22.43	18.19
	CCT6A	20.71	22.66	19.15
	CCT7	21.23	22.41	18.95
	CCT5	21.78	22.72	19.04
	CCT3	21.61	23.22	19.57
	TCP1	21.5	22.68	18.86
	20S Proteasome alpha subunits
	psma2	22.8	23	21.3
	psma6	22.7	23.1	20.8
	psma4	22.8	22.8	20.8
	psma3	21.8	21.7	19.7
	psma1	23.4	23.3	21.3
	psma7	23.7	23.7	21
	psma5	22.9	23.5	21.6
	20S Proteasome beta subunits
	psmb2	22.4	22.8	20.9
	psmb3	22.28	22.76	20.6
	psmb4	20.3	21.5	19.9
	psmb1	23.06	23.3	21.9
	psmb5	21.59	22.04	20.5
	psmb7	21.2	21.9	18.6
	psmb6	21.82	21.78	20.8
	26S proteasome Regulatory subunits
	psmc6	20.52	21.07	16.7
	psmc5	19.62	21.72	16.49
	psmc2	20.3	21.6	17.4
	psmc3	19.78	20.49	16.2
	psmc1	19.35	20.77
	psmc4	18.4	20.88
	26S proteasome non-ATPase regulatory subunit
	psmd10		16.55
	psmd14	19.37	20.2	16.3
	psmd7	18.68	19.4
	psmd13	19.24	20.98	16.42
	psmd6	19.1	20.63	15.14
	psmd11	20.43	20.99	18.51
	psmd8		15.93
	psmd12	18.98	20.29	17.1
	psmd5	19.15	20.69	16.26
	psmd3	19.67	20.59	17.03
	psmd2	20.83	21.69	15.36
	psmd1	18.68	20.66	16.13
